# Supplementary material for: Overcoming Challenges in Plant Biomechanics: Methodological Innovations and Technological Integration
Source: Adv Sci (Weinh). 2025 Jan 31;12(10):2415606. doi: 10.1002/advs.202415606 (PMC11904986; doi:10.1002/advs.202415606)
Supplement: Supplementary file 1 — Supplemental Table 1 [file ADVS-12-2415606-s001.xlsx]

## Sheet: Sheet1
Table S1. Classification and summary of literature related to plant biomechanics from 2002 to 2023
Article Title	Source Title	DOI	Document Type	Publication Date	Publication Year	Mechanical phenomena	Research scale	Scientific questions	Country	Continent	Indexed Date	UT (Unique ID)
A Mechanical Study of Retting in Glyphosate Treated Flax Stems (linum Usitatissimum)	Industrial Crops and Products	10.1016/S0926-6690(01)00108-X	Article	MAR 2002	2002	Stress and strain	Tissue	Others	United Kingdom	Europe	2002-03-01	WOS:000174040500010
A Morphological and Mechanical Study of the Root Systems of Suppressed Crown Scots Pine Pinus Sylvestris	Trees-Structure and Function	10.1007/s00468-002-0177-3	Article	MAY 2002	2002	Structural Stability	Individual	Mechanical Properties&Structure-Function Relationships	United Kingdom	Europe	2002-05-01	WOS:000176081700004
An Evaluation of the Uniform Stress Hypothesis Based on Stem Geometry in Selected North American Conifers	Trees-Structure and Function	10.1007/s00468-002-0208-0	Article	NOV 2002	2002	Growth Mechanics	Individual	Structure-Function Relationships&Growth Mechanics	USA	North America	2002-11-01	WOS:000178997900008
Bending of Apricot Tree Branches Under the Weight of Axillary Growth:: Test of a Mechanical Model with Experimental Data	Trees-Structure and Function	10.1007/s00468-001-0139-1	Article	JAN 2002	2002	Stress and strain&Viscoelasticity&Structural Stability	Organ	Growth Mechanics	France	Europe	2002-01-01	WOS:000174232400002
Cladode Junction Regions and Their Biomechanics for Arborescent Platyopuntias	International Journal of Plant Sciences	10.1086/340443	Article	JUL 2002	2002	Structural Stability&Growth Mechanics	Tissue&Organ	Mechanical Properties&Structure-Function Relationships&Growth Mechanics	USA	North America	2002-07-01	WOS:000176098700002
Competing Effects of Buckling and Anchorage Strength on Optimal Wheat Stalk Geometry	Journal of Biomechanical Engineering-Transactions of the Asme	10.1115/1.1488934	Article	AUG 2002	2002	Fluid Mechanics&Structural Stability	Organ	Mechanical Properties&Growth Mechanics&Adaptive Evolution	USA	North America	2002-08-01	WOS:000177356200012
Constitutive Property of the Local Organization of Leaf Venation Networks	Physical Review E	10.1103/PhysRevE.65.061914	Article	JUN 2002	2002	Growth Mechanics	Tissue	Structure-Function Relationships&Growth Mechanics	France	Europe	2002-06-01	WOS:000176762500077
Effect of Endogenous Triacylglycerol Hydrolysates on the Mechanical Properties of Zein Films From Ground Corn	Journal of Agricultural and Food Chemistry	10.1021/jf011455q	Article	MAY 22 2002	2002	Stress and strain	Others	Mechanical Properties	USA	North America	2002-05-22	WOS:000175687100038
Fluid-Dynamic Characteristics of a Bristled Wing	Journal of Experimental Biology		Article	SEP 2002	2002	Fluid Mechanics	Others	Mechanical Properties&Structure-Function Relationships&Movement Mechanisms	Japan	Asia	2002-09-01	WOS:000177957500018
Force Exertion in Fungal Infection	Annual Review of Biophysics and Biomolecular Structure	10.1146/annurev.biophys.31.091701.170951	Review	2002	2002	Stress and strain&Growth Mechanics	Subcellular&Cell&Tissue	Mechanical Properties&Structure-Function Relationships&Growth Mechanics&Movement Mechanisms	Germany	Europe	2002-01-01	WOS:000176545500013
Fracture Behaviour of Modified Spruce Wood: a Study Using Linear and Non Linear Fracture Mechanics	Holzforschung	10.1515/HF.2002.032	Article	2002	2002	Structural Stability	Others	Mechanical Properties	Austria	Europe	2002-01-01	WOS:000174983200014
Fracture Zone Characterization - Micro-Mechanical Study	Wood and Fiber Science		Article	JAN 2002	2002	Stress and strain	Tissue	Mechanical Properties	Canada	North America	2002-01-01	WOS:000173585800005
Functional Imaging of Plants: a Nuclear Magnetic Resonance Study of a Cucumber Plant	Biophysical Journal	10.1016/S0006-3495(02)75413-1	Article	JAN 2002	2002	Fluid Mechanics	Organ	Structure-Function Relationships	Netherlands	Europe	2002-01-01	WOS:000173250500046
Growth Stress Controls Negative Gravitropism in Woody Plant Stems	Planta	10.1007/s00425-002-0846-x	Article	DEC 2002	2002	Growth Mechanics	Organ	Growth Mechanics	Japan	Asia	2002-12-01	WOS:000180037300011
Influence of Bolt Tightening Torque, Wire Size, and Component Reuse on Wire Fixation in Circular External Fixation	Veterinary Surgery	10.1053/jvet.2002.34672	Article; Proceedings Paper	NOV-DEC 2002	2002	Stress and strain	Others	Mechanical Properties	USA	North America	2002-11-01	WOS:000179052200009
Influence of Soil Strength on Root Growth: Experiments and Analysis Using a Critical-State Model	European Journal of Soil Science	10.1046/j.1365-2389.2002.00429.x	Article	MAR 2002	2002	Growth Mechanics	Organ	Structure-Function Relationships&Growth Mechanics	Australia	Oceania	2002-03-01	WOS:000174467000011
Is Ray Volume a Possible Factor Influencing Ring Shake Occurrence in Chestnut Wood?	Trees-Structure and Function	10.1007/s00468-002-0193-3	Article	NOV 2002	2002	Growth Mechanics	Tissue	Structure-Function Relationships&Growth Mechanics	Switzerland	Europe	2002-11-01	WOS:000178997900002
Leaf Biomechanics and Biomass Investment in Support in Relation to Long-Term Irradiance in Fagus	Plant Biology	10.1055/s-2002-34132	Article	JUL 2002	2002	Stress and strain&Structural Stability	Organ	Structure-Function Relationships&Growth Mechanics&Ecological Mechanics	Germany	Europe	2002-07-01	WOS:000177907900013
Mechanical Properties of Spruce and Beech Wood Grown in Elevated CO2	Trees-Structure and Function	10.1007/s00468-002-0192-4	Article	NOV 2002	2002	Stress and strain&Growth Mechanics	Individual&Population	Mechanical Properties&Adaptive Evolution&Ecological Mechanics	Switzerland	Europe	2002-11-01	WOS:000178997900001
Micromechanics of Plant Tissues Beyond the Linear-Elastic Range	Planta	10.1007/s00425-001-0718-9	Article	MAY 2002	2002	Stress and strain&Viscoelasticity	Subcellular&Cell&Tissue	Mechanical Properties&Structure-Function Relationships	Germany	Europe	2002-05-01	WOS:000176087900004
Nitrogen Deprivation Induces Changes in the Leaf Elongation Zone of Maize Seedlings	Biologia Plantarum	10.1023/A:1015100924171	Article	2002	2002	Growth Mechanics	Tissue&Organ	Structure-Function Relationships&Growth Mechanics	Hungary	Europe	2002-01-01	WOS:000174361400011
Oscillation Frequencies of Tapered Plant Stems	American Journal of Botany	10.3732/ajb.89.1.1	Article	JAN 2002	2002	Structural Stability	Others	Mechanical Properties	Germany	Europe	2002-01-01	WOS:000178097900001
Patterns of Cell Division and Expansion in Developing Petals of Petunia Hybrida	Sexual Plant Reproduction	10.1007/s00497-002-0150-8	Article	OCT 2002	2002	Growth Mechanics	Cell&Tissue&Organ	Growth Mechanics	Italy	Europe	2002-10-01	WOS:000179403100003
Petiole Mechanics, Leaf Inclination, Morphology, and Investment in Support in Relation to Light Availability in the Canopy of Liriodendron Tulipifera	Oecologia	10.1007/s00442-002-0902-z	Article	JUN 2002	2002	Structural Stability	Organ	Mechanical Properties&Structure-Function Relationships&Growth Mechanics&Movement Mechanisms&Adaptive Evolution&Ecological Mechanics	Germany	Europe	2002-06-01	WOS:000176771300003
Possibilities for Modelling the Effect of Compression on Mechanical and Physical Properties of Various Dutch Soil Types	Soil & Tillage Research	10.1016/S0167-1987(01)00277-X	Article	APR 2002	2002	Stress and strain	Others	Mechanical Properties	Netherlands	Europe	2002-04-01	WOS:000174408700007
Quantifying the Mechanical and Hydrologic Effects of Riparian Vegetation on Streambank Stability	Earth Surface Processes and Landforms	10.1002/esp.325	Article	MAY 2002	2002	Structural Stability	Others	Mechanical Properties	USA	North America	2002-05-01	WOS:000176024500005
Restriction of Nyctinastic Movements and Application of Tensile Forces to Leaves Affects Diurnal Patterns of Expansion Growth	Functional Plant Biology	10.1071/PP01255	Article	2002	2002	Growth Mechanics	Organ	Mechanical Properties&Structure-Function Relationships&Growth Mechanics	Germany	Europe	2002-01-01	WOS:000179392100001
Single Kernel Wheat Hardness and Fracture Properties in Relation to Density and the Modelling of Fracture in Wheat Endosperm	Journal of Cereal Science	10.1006/jcrs.2001.0399	Article	MAY 2002	2002	Others	Tissue	Mechanical Properties	United Kingdom	Europe	2002-05-01	WOS:000176687900002
Soil Dynamics of the Origination of Soil Tare During Sugar Beet Lifting	Soil & Tillage Research	10.1016/S0167-1987(01)00283-5	Article	MAY 2002	2002	Stress and strain	Others	Mechanical Properties&Movement Mechanisms	Netherlands	Europe	2002-05-01	WOS:000175307100004
Stresses on Joints of Opuntia Laevis:: Forces Necessary for Mechanical Failure and Role of Lignified Xylem Cells as Resistance Components	Environmental and Experimental Botany	10.1016/S0098-8472(01)00128-9	Article	MAY 2002	2002	Structural Stability	Tissue&Organ	Mechanical Properties	USA	North America	2002-05-01	WOS:000175327900004
The Biomechanics of Pachycereus Pringlei Root Systems	American Journal of Botany	10.3732/ajb.89.1.12	Article	JAN 2002	2002	Structural Stability	Organ	Mechanical Properties&Structure-Function Relationships&Growth Mechanics&Ecological Mechanics	Mexico	North America	2002-01-01	WOS:000178097900002
The Influence of Steep Slopes on Root System Development	Journal of Plant Growth Regulation	10.1007/s00344-003-0012-0	Article	DEC 2002	2002	Structural Stability	Organ&Individual	Structure-Function Relationships&Growth Mechanics&Adaptive Evolution&Ecological Mechanics	Italy	Europe	2002-12-01	WOS:000183628600002
The Role of Root System Architecture and Root Hairs in Promoting Anchorage Against Uprooting Forces in Allium Cepa and Root Mutants of Arabidopsis Thaliana	Journal of Experimental Botany	10.1093/jexbot/53.367.333	Article	FEB 2002	2002	Structural Stability	Organ&Individual	Mechanical Properties&Structure-Function Relationships&Growth Mechanics	United Kingdom	Europe	2002-02-01	WOS:000173630500019
Use of Afm for Imaging and Measurement of the Mechanical Properties of Light-Convertible Organelles in Plants	Ultramicroscopy	10.1016/S0304-3991(02)00107-9	Article; Proceedings Paper	MAY 2002	2002	Stress and strain	Subcellular&Cell	Mechanical Properties&Structure-Function Relationships	Japan	Asia	2002-05-01	WOS:000177524500033
Variability in the Rigidity of Coffea Canephora Pierre Stems Determined by Acoustic Analysis	Trees-Structure and Function	10.1007/s00468-001-0140-8	Article	JAN 2002	2002	Structural Stability	Organ	Mechanical Properties	France	Europe	2002-01-01	WOS:000174232400004
A Complex Plant Cell Wall Polysaccharide:: Rhamnogalacturonan Ii.: a Structure in Quest of a Function	Biochimie	10.1016/S0300-9084(03)00053-1	Article	JAN-FEB 2003	2003	Others	Subcellular&Cell	Structure-Function Relationships	France	Europe	2003-01-01	WOS:000183340100014
A Mechanics Model for the Compression of Plant and Vegetative Tissues	Journal of Theoretical Biology	10.1006/jtbi.2003.3173	Article	MAR 7 2003	2003	Stress and strain	Tissue	Mechanical Properties	United Kingdom	Europe	2003-03-07	WOS:000181697800008
Anchorage and Asymmetry in the Root System of Pinus Peuce	Silva Fennica	10.14214/sf.498	Article	2003	2003	Growth Mechanics	Organ	Structure-Function Relationships&Growth Mechanics&Ecological Mechanics	United Kingdom	Europe	2003-01-01	WOS:000183310500001
Architecture and Material Properties of Diatom Shells Provide Effective Mechanical Protection	Nature	10.1038/nature01416	Article	FEB 20 2003	2003	Stress and strain&Structural Stability	Cell	Adaptive Evolution&Ecological Mechanics	Germany	Europe	2003-02-20	WOS:000181044700047
Assessing Physical Quality of Plastic Soils of Differing Mineralogy and Pre-Stress History Using Mechanical Parameters. I. Saturated Compression Tests	Canadian Journal of Soil Science	10.4141/S01-006	Article	FEB 2003	2003	Stress and strain&Structural Stability	Others	Mechanical Properties	Canada	North America	2003-02-01	WOS:000181975300005
Biomechanics of Buttressed Trees: Bending Strains and Stresses	American Journal of Botany	10.3732/ajb.90.9.1349	Article	SEP 2003	2003	Stress and strain&Structural Stability	Organ	Mechanical Properties&Structure-Function Relationships&Growth Mechanics	France	Europe	2003-09-01	WOS:000185459000010
Bio-Speckle Assessment of Bruising in Fruits	Optics and Lasers in Engineering	10.1016/S0143-8166(02)00063-5	Article	JUL-AUG 2003	2003	Others	Tissue	Mechanical Properties	Argentina	South America	2003-07-01	WOS:000182137900003
Cell Wall Components Affect Mechanical Properties: Studies with Thistle Flowers	Plant Physiology and Biochemistry	10.1016/S0981-9428(03)00120-7	Article	SEP 2003	2003	Viscoelasticity&Growth Mechanics	Tissue	Mechanical Properties&Structure-Function Relationships	USA	North America	2003-09-01	WOS:000185976800004
Cellulose Orientation at the Surface of the Arabidopsis Seedling.: Implications for the Biomechanics in Plant Development	Journal of Structural Biology	10.1016/j.jsb.2003.10.002	Article	DEC 2003	2003	Growth Mechanics	Tissue&Organ	Structure-Function Relationships&Growth Mechanics	Belgium	Europe	2003-12-01	WOS:000187023400002
Cell-Wall Recovery After Irreversible Deformation of Wood	Nature Materials	10.1038/nmat1019	Article	DEC 2003	2003	Stress and strain&Viscoelasticity	Cell&Tissue	Structure-Function Relationships&Growth Mechanics&Movement Mechanisms	Austria	Europe	2003-12-01	WOS:000186843800018
Characterizing Sclerophylly: the Mechanical Properties of a Diverse Range of Leaf Types	New Phytologist	10.1046/j.1469-8137.2003.00855.x	Article	OCT 2003	2003	Stress and strain	Organ	Mechanical Properties	Australia	Oceania	2003-10-01	WOS:000185557300012
Cyberkelp: an Integrative Approach to the Modelling of Flexible Organisms	Philosophical Transactions of the Royal Society of London Series B-Biological Sciences	10.1098/rstb.2003.1341	Article	SEP 29 2003	2003	Stress and strain&Fluid Mechanics	Individual	Mechanical Properties&Structure-Function Relationships&Growth Mechanics	USA	North America	2003-09-29	WOS:000185739500013
Defoliation Pattern, Foraging Behaviour and Diet Selection by Lactating Dairy Cows in Response to Sward Height and Herbage Allowance of a Ryegrass-Dominated Pasture	Grass and Forage Science	10.1046/j.1365-2494.2003.00374.x	Article	SEP 2003	2003	Others	Individual&Population	Structure-Function Relationships&Growth Mechanics&Ecological Mechanics	Australia	Oceania	2003-09-01	WOS:000187449700001
Does Canopy Position Affect Wood Specific Gravity in Temperate Forest Trees?	Annals of Botany	10.1093/aob/mcg054	Article	APR 2003	2003	Growth Mechanics	Individual&Population	Mechanical Properties&Growth Mechanics&Adaptive Evolution	USA	North America	2003-04-01	WOS:000181981500002
Effect of Soil Compaction on Shoot and Root Growth of Maize Cultivars	Pesquisa Agropecuaria Brasileira	10.1590/S0100-204X2003000800007	Article	AUG 2003	2003	Stress and strain	Organ	Structure-Function Relationships&Growth Mechanics	Brazil	South America	2003-08-01	WOS:000185628200007
Extensibility of Isolated Cell Walls in the Giant Tip-Growing Cells of the Xanthophycean Alga Vaucheria Terrestris	Planta	10.1007/s00425-003-0993-8	Article	JUL 2003	2003	Stress and strain&Viscoelasticity&Growth Mechanics	Cell	Mechanical Properties&Structure-Function Relationships&Growth Mechanics	Japan	Asia	2003-07-01	WOS:000184639200010
Field Measurements of Wind Speed and Reconfiguration in Arundo Donax (poaceae) with Estimates of Drag Forces	American Journal of Botany	10.3732/ajb.90.8.1253	Article	AUG 2003	2003	Fluid Mechanics	Individual&Population	Structure-Function Relationships&Adaptive Evolution&Ecological Mechanics	Germany	Europe	2003-08-01	WOS:000184833300016
Generation of Radial Growth Stresses in the Big Rays of Konara Oak Trees	Journal of Wood Science	10.1007/s100860300020	Article	2003	2003	Growth Mechanics	Tissue	Structure-Function Relationships&Growth Mechanics	Austria	Europe	2003-01-01	WOS:000183472400004
Growth Habit and Mechanical Architecture of the Sand Dune-Adapted Climber Clematis Flammula Var. Maritima L.	Annals of Botany	10.1093/aob/mcg044	Article	MAR 2003	2003	Structural Stability&Growth Mechanics	Organ&Individual	Mechanical Properties&Growth Mechanics&Adaptive Evolution	Germany	Europe	2003-03-01	WOS:000202924900001
Influence of Basic Density and Temperature on Mechanical Properties Perpendicular to Grain of Ten Wood Tropical Species	Annals of Forest Science	10.1051/forest:2002073	Article	JAN-FEB 2003	2003	Viscoelasticity	Others	Mechanical Properties	France	Europe	2003-01-01	WOS:000181322100006
Leaf Biomechanics, Morphology, and Anatomy of the Deciduous Mesophyte Prunus Serrulata (rosaceae) and the Evergreen Sclerophyllous Shrub Heteromeles Arbutifolia (rosaceae)	American Journal of Botany	10.3732/ajb.90.1.72	Article	JAN 2003	2003	Stress and strain	Tissue&Organ	Mechanical Properties&Structure-Function Relationships&Adaptive Evolution&Ecological Mechanics	USA	North America	2003-01-01	WOS:000183132800008
Mathematical Modelling of the Cellular Mechanics of Plants	Philosophical Transactions of the Royal Society B-Biological Sciences	10.1098/rstb.2003.1337	Article	SEP 29 2003	2003	Stress and strain&Viscoelasticity&Growth Mechanics	Subcellular&Cell&Tissue	Mechanical Properties&Structure-Function Relationships&Growth Mechanics	United Kingdom	Europe	2003-09-29	WOS:000185739500003
Mechanical Architecture and Development in Clematis:: Implications for Canalised Evolution of Growth Forms	New Phytologist	10.1046/j.1469-8137.2003.00771.x	Article	JUN 2003	2003	Growth Mechanics	Tissue&Organ	Mechanical Properties&Structure-Function Relationships&Growth Mechanics&Adaptive Evolution	Germany	Europe	2003-06-01	WOS:000183079100015
Mechanical Properties of the Rhizome of Arundo Donax L.	Plant Biology	10.1055/s-2003-44714	Article	NOV 2003	2003	Stress and strain&Viscoelasticity	Tissue	Mechanical Properties&Structure-Function Relationships	Germany	Europe	2003-11-01	WOS:000188798700010
Mechanical, Chemical and X-Ray Analysis of Wood in the Two Tropical Lianas Bauhinia Guianensis and Condylocarpon Guianense:: Variations During Ontogeny	Planta	10.1007/s00425-002-0967-2	Article	MAY 2003	2003	Stress and strain&Viscoelasticity&Growth Mechanics	Tissue	Structure-Function Relationships&Growth Mechanics	Germany	Europe	2003-05-01	WOS:000183386800004
Model and Whole-Plant Studies on the Anchorage Capabilities of Bulbs	Plant and Soil	10.1023/A:1026007229517	Article	AUG 2003	2003	Structural Stability	Others	Mechanical Properties&Structure-Function Relationships&Growth Mechanics&Movement Mechanisms&Ecological Mechanics	United Kingdom	Europe	2003-08-01	WOS:000185646600020
Modelling Log-End Cracks Due to Growth Stresses: Calculation of the Elastic Energy Release Rate	Holzforschung	10.1515/HF.2003.060	Article	2003	2003	Growth Mechanics	Others	Mechanical Properties	Canada	North America	2003-01-01	WOS:000184291100010
Modelling Primary and Secondary Growth Processes in Plants: a Summary of the Methodology and New Data From an Early Lignophyte	Philosophical Transactions of the Royal Society B-Biological Sciences	10.1098/rstb.2003.1347	Article	SEP 29 2003	2003	Growth Mechanics	Tissue&Organ	Mechanical Properties&Structure-Function Relationships&Growth Mechanics&Adaptive Evolution	Germany	Europe	2003-09-29	WOS:000185739500007
Modification of Root Morphological Parameters and Root Architecture in Seedlings of Fraxinus Ornus L. and Spartium Junceum L. Growing on Slopes	Plant Biosystems	10.1080/11263500312331351321	Article	2003	2003	Stress and strain	Organ	Adaptive Evolution&Ecological Mechanics	Italy	Europe	2003-01-01	WOS:000183563300006
Numerical Modelling of Shape Regulation and Growth Stresses in Trees I. an Incremental Static Finite Element Formulation	Trees-Structure and Function	10.1007/s00468-002-0202-6	Article	JAN 2003	2003	Growth Mechanics	Individual	Growth Mechanics	France	Europe	2003-01-01	WOS:000179982900003
Numerical Modelling of Shape Regulation and Growth Stresses in Trees Ii.: Implementation in the Amappara Software and Simulation of Tree Growth	Trees-Structure and Function	10.1007/s00468-002-0203-5	Article	JAN 2003	2003	Growth Mechanics	Individual	Structure-Function Relationships&Growth Mechanics	France	Europe	2003-01-01	WOS:000179982900004
On Fracture-Related Causes for Reduction in Tensile Strength of Southern Pine Lumber at Low Moisture Content	Wood and Fiber Science		Article	JAN 2003	2003	Stress and strain&Viscoelasticity	Others	Mechanical Properties	USA	North America	2003-01-01	WOS:000180565400008
On the Economy and Safety of Hollow Non-Septate Peduncles	American Journal of Botany	10.3732/ajb.90.3.356	Article	MAR 2003	2003	Structural Stability&Growth Mechanics	Organ	Mechanical Properties&Structure-Function Relationships&Growth Mechanics&Adaptive Evolution&Ecological Mechanics	USA	North America	2003-03-01	WOS:000183133100004
On the Mechanical Properties of the Rare Endemic Cactus Stenocereus Eruca and the Related Species S-Gummosus	American Journal of Botany	10.3732/ajb.90.5.663	Article	MAY 2003	2003	Stress and strain&Growth Mechanics	Tissue	Mechanical Properties&Structure-Function Relationships&Growth Mechanics&Adaptive Evolution	Mexico	North America	2003-05-01	WOS:000183133400001
Phormium Tenax (agavaceae) Leaf Anatomy Effects on Fibre Extraction by the Maori Haro Method	New Zealand Journal of Botany	10.1080/0028825X.2003.9512870	Article	SEP 2003	2003	Others	Cell&Tissue	Mechanical Properties&Structure-Function Relationships	New Zealand	Oceania	2003-09-01	WOS:000186023600015
Plankton Blooms Induced by Turbulent Flows	Proceedings of the Royal Society B-Biological Sciences	10.1098/rspb.2002.2298	Article	APR 22 2003	2003	Fluid Mechanics	Population	Mechanical Properties&Movement Mechanisms	Spain	Europe	2003-04-22	WOS:000182400300014
Preface on Physicochemical and Electromechanical Interactions in Porous Media	Transport in Porous Media	10.1023/A:1020682004427	Editorial Material	JAN 2003	2003	Fluid Mechanics	Others	Structure-Function Relationships&Growth Mechanics&Movement Mechanisms&Biomimetic Applications	Netherlands	Europe	2003-01-01	WOS:000178546800001
Protein Stability and Plasticity of the Hydrophobic Cavity in Wheat Ns-Ltp	Journal of Biomolecular Structure & Dynamics	10.1080/07391102.2003.10506902	Article	AUG 2003	2003	Structural Stability	Others	structural-function relationships	France	Europe	2003-08-01	WOS:000184778200003
Relationship of Tillering and Morphological Characteristics of Two Perennial Ryegrass Lines to Pulling When Grazed by Dairy Cows	New Zealand Journal of Agricultural Research	10.1080/00288233.2003.9513524	Article	MAR 2003	2003	Structural Stability	Others	Mechanical Properties&Structure-Function Relationships	New Zealand	Oceania	2003-03-01	WOS:000183438100003
Root Anchorage of Saplings and Cuttings of Woody Pioneer Species in a Riparian Environment	Functional Ecology	10.1046/j.1365-2435.2003.00709.x	Article	APR 2003	2003	Structural Stability	Individual&Population	Structure-Function Relationships&Ecological Mechanics	Switzerland	Europe	2003-04-01	WOS:000182457700003
The Effect of Unidirectional Stem Flexing on Shoot and Root Morphology and Architecture in Young Pinus Sylvestris Trees	Canadian Journal of Forest Research	10.1139/X03-139	Article	NOV 2003	2003	Growth Mechanics	Organ	Growth Mechanics&Adaptive Evolution	United Kingdom	Europe	2003-11-01	WOS:000186558300016
The Effects of Air Flow and Stem Flexure on the Mechanical and Hydraulic Properties of the Stems of Sunflowers Helianthus Annuus L.	Journal of Experimental Botany	10.1093/jxb/erg068	Article	FEB 2003	2003	Growth Mechanics	Individual	Mechanical Properties&Structure-Function Relationships	United Kingdom	Europe	2003-02-01	WOS:000180964000025
Three-Dimensional Lamina Architecture Alters Light-Harvesting Efficiency in Fagus:: a Leaf-Scale Analysis	Tree Physiology	10.1093/treephys/23.9.577	Article	JUN 2003	2003	Others	Organ	Structure-Function Relationships&Growth Mechanics	Germany	Europe	2003-06-01	WOS:000183717800001
Time Series Analysis Demonstrates the Absence of Pulsatile Hyphal Growth	Microbiology-Sgm	10.1099/mic.0.26509-0	Article	NOV 2003	2003	Growth Mechanics	Cell	Growth Mechanics	Canada	North America	2003-11-01	WOS:000186737200009
Use of the Pressure Probe in Studies of Stomatal Function	Journal of Experimental Botany	10.1093/jxb/erg162	Review	JUN 2003	2003	Fluid Mechanics	Cell&Tissue&Organ	Mechanical Properties&Structure-Function Relationships	Australia	Oceania	2003-06-01	WOS:000183093100002
A Functional Analysis of the Crown Architecture of Tropical Forest Psychotria Species:: Do Species Vary in Light Capture Efficiency and Consequently in Carbon Gain and Growth?	Oecologia	10.1007/s00442-004-1496-4	Article	APR 2004	2004	Growth Mechanics	Individual	Others	Spain	Europe	2004-04-01	WOS:000220725300001
Altered Tomato (lycopersicon Esculentum Mill.) Fruit Cuticle Biomechanics of a Pleiotropic Non Ripening Mutant	Journal of Plant Growth Regulation	10.1007/s00344-004-0036-0	Article	JUN 2004	2004	Stress and strain&Growth Mechanics	Tissue	Mechanical Properties&Structure-Function Relationships	Germany	Europe	2004-06-01	WOS:000227497300002
Analysis of Circular Bordered Pit Function - I. Angiosperm Vessels with Homogenous Pit Membranes	American Journal of Botany	10.3732/ajb.91.3.369	Article	MAR 2004	2004	Fluid Mechanics	Tissue	Structure-Function Relationships&Adaptive Evolution	USA	North America	2004-03-01	WOS:000220331800008
Analysis of Circular Bordered Pit Function - Ii. Gymnosperm Tracheids with Torus-Margo Pit Membranes	American Journal of Botany	10.3732/ajb.91.3.386	Article	MAR 2004	2004	Fluid Mechanics	Tissue	Structure-Function Relationships&Adaptive Evolution	USA	North America	2004-03-01	WOS:000220331800009
Anatomical and Chemical Features of High-Yield Wheat Cultivar with Reference to Its Parents	Acta Botanica Sinica		Article	MAY 2004	2004	Structural Stability	Tissue	Mechanical Properties&Structure-Function Relationships	China	Asia	2004-05-01	WOS:000221531900008
'anti-Bee' and 'pro-Bird' Changes During the Evolution of Hummingbird Pollination in Penstemon Flowers	Journal of Evolutionary Biology	10.1111/j.1420-9101.2004.00729.x	Article	JUL 2004	2004	Others	Organ	Adaptive Evolution&Ecological Mechanics	Canada	North America	2004-07-01	WOS:000222052100018
Basal Area Increment and Growth Efficiency as Functions of Canopy Dynamics and Stem Mechanics	Forest Science		Article	FEB 2004	2004	Growth Mechanics	Individual&Population	Growth Mechanics	USA	North America	2004-02-01	WOS:000188962300011
Biomechanical Evidence for Convergent Evolution of the Invasive Growth Process Among Fungi and Oomycete Water Molds	Fungal Genetics and Biology	10.1016/j.fgb.2004.06.001	Article	SEP 2004	2004	Growth Mechanics	Cell	Adaptive Evolution	USA	North America	2004-09-01	WOS:000223263100005
Biomechanics and Anatomy of Lycopersicon Esculentum Fruit Peels and Enzyme-Treated Samples	American Journal of Botany	10.3732/ajb.91.3.352	Article	MAR 2004	2004	Stress and strain&Viscoelasticity	Tissue	Mechanical Properties&Structure-Function Relationships&Growth Mechanics	Spain	Europe	2004-03-01	WOS:000220331800006
Compressive/tensile Stresses and Lignified Cells as Resistance Components in Joints of Opuntia Ficus-Indica and Opuntia Parryi Var. Parryi (cactaceae)	Journal of the Torrey Botanical Society	10.2307/4126912	Article	APR-JUN 2004	2004	Stress and strain	Tissue&Organ	Mechanical Properties&Structure-Function Relationships	USA	North America	2004-04-01	WOS:000223432300002
Crack Resistance in Cherry Tomato Fruit Correlates with Correlates with Cuticular Membrane Thickness	Hortscience	10.21273/HORTSCI.39.6.1354	Article	OCT 2004	2004	Stress and strain&Structural Stability	Tissue&Organ	Mechanical Properties&Structure-Function Relationships	USA	North America	2004-10-01	WOS:000224417900047
Cytomechanical Properties of Papaver Pollen Tubes Are Altered After Self-Incompatibility Challenge	Biophysical Journal	10.1016/S0006-3495(04)74379-9	Article	MAY 2004	2004	Viscoelasticity&Structural Stability	Subcellular&Cell	Mechanical Properties&Growth Mechanics&Movement Mechanisms	Austria	Europe	2004-05-01	WOS:000221102000061
Damped Oscillations of the Giant Reed Arundo Donax (poaceae)	American Journal of Botany	10.3732/ajb.91.6.789	Article	JUN 2004	2004	Viscoelasticity&Structural Stability	Individual	Growth Mechanics&Movement Mechanisms	Germany	Europe	2004-06-01	WOS:000222282500002
Development and Growth Form of the Neotropical Liana Croton Nuntians:: the Effect of Light and Mode of Attachment on the Biomechanics of the Stem	Journal of Plant Growth Regulation	10.1007/s00344-004-0045-z	Article	JUN 2004	2004	Growth Mechanics	Tissue&Organ	Mechanical Properties&Structure-Function Relationships&Growth Mechanics&Ecological Mechanics	Germany	Europe	2004-06-01	WOS:000227497300004
Development of an Individual Tree-Based Mechanical Model to Predict Wind Damage Within Forest Stands	Forest Ecology and Management	10.1016/j.foreco.2004.07.067	Article	DEC 13 2004	2004	Structural Stability	Individual&Population	Mechanical Properties&Structure-Function Relationships	France	Europe	2004-12-13	WOS:000225523000008
Diversity of Mechanical Architectures in Climbing Plants: an Evolutionary Perspective	Journal of Plant Growth Regulation	10.1007/s00344-004-0044-0	Article	JUN 2004	2004	Structural Stability&Growth Mechanics	Tissue&Organ	Adaptive Evolution&Ecological Mechanics	Germany	Europe	2004-06-01	WOS:000227497300006
Effect of Plant Interaction on Wind-Induced Crop Motion	Journal of Biomechanical Engineering-Transactions of the Asme	10.1115/1.1688773	Article	APR 2004	2004	Fluid Mechanics&Growth Mechanics	Individual&Population	Mechanical Properties&Growth Mechanics	France	Europe	2004-04-01	WOS:000221349700003
Effects of Density and Microfibril Orientation on the Vertical Variation of Low-Stiffness Wood in Radiata Pine Butt Logs	Holzforschung	10.1515/HF.2004.122	Article	2004	2004	Growth Mechanics	Subcellular&Cell	Mechanical Properties&Structure-Function Relationships	Australia	Oceania	2004-01-01	WOS:000224277300013
Evaluation of Non-Destructive Methods of Measuring Growth Stress in Eucalyptus Globulus:: Relationships Between Strain, Wood Properties and Stress	Forest Ecology and Management	10.1016/j.foreco.2003.10.011	Article	MAR 22 2004	2004	Growth Mechanics	Others	Mechanical Properties	Australia	Oceania	2004-03-22	WOS:000220456200006
Forces Necessary for Mechanical Failure of Terminal Joints of Several Species of Cylindropuntia and Opuntia (cactaceae)	Journal of the Torrey Botanical Society	10.2307/4126937	Article	OCT-DEC 2004	2004	Stress and strain	Organ	Mechanical Properties	USA	North America	2004-10-01	WOS:000227081000004
Gas in Stems: Abundance and Potential Consequences for Tree Biomechanics	Tree Physiology	10.1093/treephys/24.11.1239	Article	NOV 2004	2004	Structural Stability&Growth Mechanics	Organ&Individual	Mechanical Properties&Structure-Function Relationships&Adaptive Evolution	USA	North America	2004-11-01	WOS:000224970700006
Identification of Biomechanical Factors Involved in Stem Shape Variability Between Apricot Tree Varieties	Annals of Botany	10.1093/aob/mch054	Article	APR 2004	2004	Growth Mechanics	Organ	Growth Mechanics&Movement Mechanisms	France	Europe	2004-04-01	WOS:000220519300012
Larval Food Plants Affect Flight and Reproduction in an Oligophagous Insect Herbivore	Environmental Entomology	10.1603/0046-225X-33.5.1471	Article	OCT 2004	2004	Others	Population	Adaptive Evolution&Ecological Mechanics	Israel	Asia	2004-10-01	WOS:000224606000043
Leaf Support Biomechanics of Neotropical Understory Herbs	American Journal of Botany	10.3732/ajb.91.4.573	Article	APR 2004	2004	Stress and strain&Structural Stability	Organ	Ecological Mechanics	USA	North America	2004-04-01	WOS:000221018100008
Lignification and Tension Wood	Comptes Rendus Biologies	10.1016/j.crvi.2004.07.006	Article	SEP-OCT 2004	2004	Growth Mechanics	Cell&Tissue	Mechanical Properties	France	Europe	2004-09-01	WOS:000225355200014
Mechanical and Biological Chiseling to Reduce Compaction of a Sandy Loam Alfisol Under No-Tillage	Revista Brasileira De Ciencia Do Solo	10.1590/S0100-06832004000300013	Article	MAY-JUN 2004	2004	Stress and strain&Fluid Mechanics	Others	Mechanical Properties	Brazil	South America	2004-05-01	WOS:000222488100013
Modelling the Biomechanical Behaviour of Growing Trees at the Forest Stand Scale. Part 1: Development of an Incremental Transfer Matrix Method and Application to Simplified Tree Structures	Annals of Forest Science	10.1051/forest:2004019	Article	APR-MAY 2004	2004	Growth Mechanics	Individual	Structure-Function Relationships&Growth Mechanics	France	Europe	2004-04-01	WOS:000223171400008
Natural Sway Frequencies and Damping Ratios of Trees: Concepts, Review and Synthesis of Previous Studies	Trees-Structure and Function	10.1007/s00468-003-0295-6	Review	MAR 2004	2004	Fluid Mechanics&Structural Stability	Individual	Mechanical Properties&Structure-Function Relationships&Movement Mechanisms	USA	North America	2004-03-01	WOS:000189363900010
Phyllotactic Patterns on Plants	Physical Review Letters	10.1103/PhysRevLett.92.168102	Article	APR 23 2004	2004	Structural Stability	Organ	Structure-Function Relationships&Growth Mechanics	USA	North America	2004-04-23	WOS:000220993100061
Progress in Understanding the Role of Microtubules in Plant Cells	Current Opinion in Plant Biology	10.1016/j.pbi.2004.09.008	Review	DEC 2004	2004	Growth Mechanics	Subcellular&Cell	Mechanical Properties&Structure-Function Relationships&Growth Mechanics	Canada	North America	2004-12-01	WOS:000225080700007
Reconfiguration as a Prerequisite for Survival in Highly Unstable Flow-Dominated Habitats	Journal of Plant Growth Regulation	10.1007/s00344-004-0043-1	Article	JUN 2004	2004	Fluid Mechanics	Individual	Adaptive Evolution&Ecological Mechanics	Germany	Europe	2004-06-01	WOS:000227497300005
Relationship Between the Minute Structure and the Lodging Resistance of Rice Stems	Colloids and Surfaces B-Biointerfaces	10.1016/j.colsurfb.2004.03.005	Article	JUN 1 2004	2004	Structural Stability&Growth Mechanics	Tissue&Organ	Structure-Function Relationships	China	Asia	2004-06-01	WOS:000222172100002
Relationships Between Number of Stem Segments on Longest Stems, Retention of Terminal Stem Segments and Establishment of Detached Terminal Stem Segments for 25 Species of Cylindropuntia and Opuntia (cactaceae)	Journal of the Torrey Botanical Society	10.2307/4126950	Article	JUL-SEP 2004	2004	Stress and strain	Individual&Population	Mechanical Properties&Structure-Function Relationships&Growth Mechanics	USA	North America	2004-07-01	WOS:000224351400002
Role of the Cytoskeleton in Signaling Networks	Journal of Cell Science	10.1242/jcs.01122	Article	JUN 1 2004	2004	Others	Subcellular&Cell	Structure-Function Relationships	USA	North America	2004-06-01	WOS:000222650100014
Shear Strength of Beam Splice Joints with Glued-in Rods	Journal of Wood Science	10.1007/s10086-003-0538-6	Article	2004	2004	Structural Stability	Others	Mechanical Properties	Japan	Asia	2004-01-01	WOS:000221982800004
Soil Compressibility Under Non-Irrigated and Irrigated Short Duration Grazing Systems	Revista Brasileira De Ciencia Do Solo	10.1590/S0100-06832004000600002	Article	NOV-DEC 2004	2004	Stress and strain	Others	Mechanical Properties	Argentina	South America	2004-11-01	WOS:000226011900002
Some Physico-Mechanic Properties of Cherry Laurel (prunus Lauracerasus L.) Fruits	Journal of Food Engineering	10.1016/j.jfoodeng.2004.01.009	Article	NOV 2004	2004	Stress and strain&Viscoelasticity	Others	Mechanical Properties	Turkey	Asia	2004-11-01	WOS:000221898000019
Structural And/or Ultrastructural Parameters Governing the Variability Inside the Tree of the Elastic Anisotropy of Wood	Annals of Forest Science	10.1051/forest:2004004	Article	MAR 2004	2004	Stress and strain	Subcellular&Cell&Tissue	Mechanical Properties	France	Europe	2004-03-01	WOS:000222035600004
Structure and Properties of the Glandular Surface in the Digestive Zone of the Pitcher in the Carnivorous Plant Nepenthes Ventrata and Its Role in Insect Trapping and Retention	Journal of Experimental Biology	10.1242/jeb.01128	Article	AUG 2004	2004	Structural Stability	Organ	Mechanical Properties&Structure-Function Relationships&Adaptive Evolution&Ecological Mechanics	Germany	Europe	2004-08-01	WOS:000223710000014
Temperature and Water Content Effects on the Viscoelastic Behavior of Tilia Americana (tiliaceae) Sapwood	Trees-Structure and Function	10.1007/s00468-003-0311-x	Article	MAY 2004	2004	Viscoelasticity	Tissue	Mechanical Properties&Structure-Function Relationships&Ecological Mechanics	USA	North America	2004-05-01	WOS:000221447800011
The Effects of Plant Epicuticular Waxy Blooms on Attachment and Effectiveness of Predatory Insects	Arthropod Structure & Development	10.1016/j.asd.2003.11.004	Article	JAN 2004	2004	Others	Tissue&Individual&Population	Structure-Function Relationships&Adaptive Evolution&Biomimetic Applications	USA	North America	2004-01-01	WOS:000220675900007
The Mechanical Role of the Endodermis in Equisetum Plant Stems	American Journal of Botany	10.3732/ajb.91.11.1936	Article	NOV 2004	2004	Structural Stability	Tissue	Mechanical Properties&Structure-Function Relationships	Germany	Europe	2004-11-01	WOS:000225242500020
The Mechanics of Surf Ace Expansion Anisotropy in Medicago Truncatula Root Hairs	Plant Physiology	10.1104/pp.104.043752	Article	OCT 2004	2004	Growth Mechanics	Cell	Structure-Function Relationships&Growth Mechanics	USA	North America	2004-10-01	WOS:000224497000034
The Staminal Lever Mechanism in Salvia L. (lamiaceae):: a Key Innovation for Adaptive Radiation?	Organisms Diversity & Evolution	10.1016/j.ode.2004.01.004	Article; Proceedings Paper	2004	2004	Others	Organ&Population	Mechanical Properties&Structure-Function Relationships&Movement Mechanisms&Adaptive Evolution	Germany	Europe	2004-01-01	WOS:000224000400008
The Thermal Kinetics of Texture Change and the Analysis of Texture Variability for Raw and Roasted Hazelnuts	International Journal of Food Science and Technology	10.1111/j.1365-2621.2004.00796.x	Article	APR 2004	2004	Stress and strain	Organ	Mechanical Properties	Ireland	Europe	2004-04-01	WOS:000220547400003
Two-Dimensional Tension Tests in Plant Biomechanics Sweet Cherry Fruit Skin as a Model System	Plant Biology	10.1055/s-2004-821002	Article	JUL 2004	2004	Growth Mechanics	Tissue	Mechanical Properties	Germany	Europe	2004-07-01	WOS:000222860400008
A Density-Based Approach for the Modelling of Root Architecture:: Application to Maritime Pine (pinus Pinaster Ait.) Root Systems	Journal of Theoretical Biology	10.1016/j.jtbi.2005.03.013	Article	OCT 7 2005	2005	Growth Mechanics	Organ	Structure-Function Relationships&Growth Mechanics	France	Europe	2005-10-07	WOS:000231317400008
A Mechanical Analysis of the Relationship Between Free Oscillations of Pinus Pinaster Ait. Saplings and Their Aerial Architecture	Journal of Experimental Botany	10.1093/jxb/eri151	Article	JUN 2005	2005	Structural Stability	Individual	Mechanical Properties&Structure-Function Relationships	France	Europe	2005-06-01	WOS:000229285900014
A Mechanical Interpretation of Pressure Chamber Measurements - What Does the Strength of the Squeeze Tell Us?	Plant Physiology and Biochemistry	10.1016/j.plaphy.2005.02.014	Article	APR 2005	2005	Stress and strain&Fluid Mechanics	Organ	Mechanical Properties	Australia	Oceania	2005-04-01	WOS:000229536300003
A Numerical Investigation Into Factors Affecting the Anchorage of Roots in Tension	European Journal of Soil Science	10.1111/j.1365-2389.2004.00666.x	Article	JUN 2005	2005	Structural Stability	Organ	Structure-Function Relationships&Growth Mechanics&Ecological Mechanics	France	Europe	2005-06-01	WOS:000229190600005
A Numerical Investigation Into the Influence of Soil Type and Root Architecture on Tree Anchorage	Plant and Soil	10.1007/s11104-005-7577-2	Article	DEC 2005	2005	Structural Stability	Organ	Structure-Function Relationships&Growth Mechanics&Ecological Mechanics	France	Europe	2005-12-01	WOS:000233643000011
A Review of the Configuration of Bordered Pits to Stimulate the Fluid Flow	Maderas. Ciencia Y Tecnología	10.4067/S0718-221X2005000200006	research-article	2005	2005	Fluid Mechanics	Cell	Structure-Function Relationships	Turkey	Asia	2005-01-01	SCIELO:S0718-221X2005000200006
Aggregate Compressibility Ofanamazon Oxisol in Response to Water Potential	Revista Brasileira De Ciencia Do Solo	10.1590/S0100-06832005000400001	Article	JUL-AUG 2005	2005	Stress and strain	Others	Mechanical Properties	Brazil	South America	2005-07-01	WOS:000231813800001
Analysis of Force Generation During Flagellar Assembly Through Optical Trapping of Free-Swimming Chlamydomonas Reinhardtii	Cell Motility and the Cytoskeleton	10.1002/cm.20071	Article	JUL 2005	2005	Fluid Mechanics	Subcellular&Cell	Mechanical Properties&Structure-Function Relationships&Growth Mechanics&Movement Mechanisms	USA	North America	2005-07-01	WOS:000230193900002
Biomechanical Model of the Xylem Vessels in Vascular Plants	Annals of Botany	10.1093/aob/mci130	Article	JUN 2005	2005	Structural Stability&Growth Mechanics	Tissue	Structure-Function Relationships	Lebanon	Asia	2005-06-01	WOS:000229583500011
Biomechanics and Development of the Climbing Habit in Two Species of the South American Palm Genus Desmoncus (arecaceae)	American Journal of Botany	10.3732/ajb.92.9.1444	Article	SEP 2005	2005	Structural Stability&Growth Mechanics	Organ&Individual	Mechanical Properties&Structure-Function Relationships&Growth Mechanics&Adaptive Evolution&Ecological Mechanics	Germany	Europe	2005-09-01	WOS:000231587600006
Biomechanics of Stipe Elongation in the Basidiomycete Coprinopsis Einerea	Mycological Research	10.1017/S0953756205002509	Article	MAY 2005	2005	Growth Mechanics	Tissue&Organ	Structure-Function Relationships&Growth Mechanics	USA	North America	2005-05-01	WOS:000230007300012
Cell Relaxation After Electrodeformation: Effect of Latrunculin a on Cytoskeletal Actin	Journal of Biomechanics	10.1016/j.jbiomech.2004.04.008	Article	MAR 2005	2005	Viscoelasticity	Cell	Others	USA	North America	2005-03-01	WOS:000226884200016
Cell Wall Extension Results in the Coordinate Separation of Parallel Microfibrils: Evidence From Scanning Electron Microscopy and Atomic Force Microscopy	Plant Journal	10.1111/j.1365-313X.2005.02447.x	Article	JUL	2005	Stress and strain&Viscoelasticity&Growth Mechanics	Subcellular&Tissue	Structure-Function Relationships&Growth Mechanics&Movement Mechanisms	USA	North America
Composite Structure of the Crystalline Epicuticular Wax Layer of the Slippery Zone in the Pitchers of the Carnivorous Plant Nepenthes Alata and Its Effect on Insect Attachment	Journal of Experimental Biology	10.1242/jeb.01939	Article	DEC 2005	2005	Others	Tissue	Mechanical Properties&Structure-Function Relationships	Germany	Europe	2005-12-01	WOS:000234813600014
Crown Architecture in Sun and Shade Environments: Assessing Function and Trade-Offs with a Three-Dimensional Simulation Model	New Phytologist	10.1111/j.1469-8137.2005.01328.x	Review	JUN 2005	2005	Others	Organ&Individual	Structure-Function Relationships&Growth Mechanics&Ecological Mechanics	Spain	Europe	2005-06-01	WOS:000228750700011
Cyclical Interactions Between Two Outer Doublet Microtubules in Split Flagellar Axonemes	Biophysical Journal	10.1529/biophysj.105.067876	Article	NOV 2005	2005	Others	Subcellular&Cell	Movement Mechanisms	Japan	Asia	2005-11-01	WOS:000232933300039
Diferencias De Las Condiciones Mecánicas De Un Suelo Arcilloso Sometido a Diferentes Sistemas De Labranza	Revista Brasileira De Engenharia Agrícola E Ambiental	10.1590/S1415-43662005000100018	research-article	2005-03	2005	Stress and strain	Others	Mechanical Properties	Argentina	South America	2005-03-01	SCIELO:S1415-43662005000100018
Differential Growth and Instability in Elastic Shells	Physical Review Letters	10.1103/PhysRevLett.94.198103	Article	MAY 20 2005	2005	Structural Stability&Growth Mechanics	Others	Growth Mechanics	France	Europe	2005-05-20	WOS:000229277000064
Effect of Circumferential Heterogeneity of Wood Maturation Strain, Modulus of Elasticity and Radial Growth on the Regulation of Stem Orientation in Trees	Trees-Structure and Function	10.1007/s00468-005-0407-6	Article	JUN 2005	2005	Growth Mechanics	Individual	Growth Mechanics&Movement Mechanisms	France	Europe	2005-06-01	WOS:000229890700012
Effects of Heartwood Extractives on Mechanical Properties of Larch	Iawa Journal	10.1163/22941932-90000113	Article	2005	2005	Stress and strain	Tissue	Mechanical Properties&Structure-Function Relationships	Austria	Europe	2005-01-01	WOS:000229698100006
Effects of Mechanical Stress and Plant Density on Mechanical Characteristics, Growth, and Lifetime Reproduction of Tobacco Plants	American Naturalist	10.1086/497442	Article	DEC 2005	2005	Growth Mechanics	Individual&Population	Mechanical Properties&Structure-Function Relationships&Growth Mechanics&Ecological Mechanics	Spain	Europe	2005-12-01	WOS:000233576600005
Ejection Mechanics and Trajectory of the Ascospores of Gibberella Zeae (anamorph Fuarium Graminearum)	Fungal Genetics and Biology	10.1016/j.fgb.2005.03.008	Article	JUN 2005	2005	Fluid Mechanics	Subcellular&Cell	Mechanical Properties&Movement Mechanisms	USA	North America	2005-06-01	WOS:000229376300005
Epitope Tagging of Legume Root Nodule Extensin Modifies Protein Structure and Crosslinking in Cell Walls of Transformed Tobacco Leaves	Molecular Plant-Microbe Interactions	10.1094/MPMI-18-0024	Article	JAN 2005	2005	Growth Mechanics	Subcellular&Cell&Tissue	Mechanical Properties&Structure-Function Relationships&Growth Mechanics	United Kingdom	Europe	2005-01-01	WOS:000225925700003
Evolution of Shrub-Like Growth Forms in the Lianoid Subfamily Secamonoideae (apocynaceae S.l.) of Madagascar: Phylogeny, Biomechanics, and Development	American Journal of Botany	10.3732/ajb.92.8.1381	Article	AUG 2005	2005	Growth Mechanics	Organ&Population	Growth Mechanics&Adaptive Evolution	Germany	Europe	2005-08-01	WOS:000230882500017
Influence of Different Use and Management Systems on Cohesion, Shear Strength and Fe, Si and Al Oxides in Coastal Tableland Soils of Alagoas State, Brazil	Revista Brasileira De Ciencia Do Solo	10.1590/S0100-06832005000300015	Article	MAY-JUN 2005	2005	Stress and strain	Others	Mechanical Properties	Brazil	South America	2005-05-01	WOS:000230501400015
Influence of Hydration and Temperature on the Rheological Properties of Plant Cuticles and Their Impact on Plant Organ Integrity	Journal of Plant Growth Regulation	10.1007/s00344-004-0015-5	Article	JUN 2005	2005	Viscoelasticity	Tissue&Organ	Mechanical Properties&Growth Mechanics	Germany	Europe	2005-06-01	WOS:000232409500006
Instantaneous Multiple-Depth Soil Mechanical Impedance Sensing From a Moving Vehicle	Transactions of the Asae		Article	MAY-JUN 2005	2005	Stress and strain	Others	Mechanical Properties&Structure-Function Relationships	USA	North America	2005-05-01	WOS:000230375300001
Investigation of the Effect of Environmental Factors on the Budgets of Heat, Water Vapor, and Carbon Dioxide Within a Tree	Energy	10.1016/j.energy.2004.05.015	Article; Proceedings Paper	FEB-MAR 2005	2005	Fluid Mechanics	Individual	Others	Japan	Asia	2005-02-01	WOS:000225759200016
Kinetics of Transglutaminase-Induced Cross-Linking of Wheat Proteins in Dough	Journal of Agricultural and Food Chemistry	10.1021/jf0485032	Article	FEB 23 2005	2005	Stress and strain&Viscoelasticity	Others	Mechanical Properties&Structure-Function Relationships	Switzerland	Europe	2005-02-23	WOS:000227079800032
Mechanical Adaptations of Cleavers (galium Aparine)	Annals of Botany	10.1093/aob/mci038	Article	FEB 2005	2005	Stress and strain&Structural Stability&Growth Mechanics	Tissue&Organ	Mechanical Properties&Structure-Function Relationships&Growth Mechanics	United Kingdom	Europe	2005-02-01	WOS:000226808900010
Mechanical Properties and Decay Resistance of Wood-Polymer Composites Prepared From Fast Growing Species in Turkey	Bioresource Technology	10.1016/j.biortech.2004.09.010	Article	JUN 2005	2005	Structural Stability	Others	Mechanical Properties	Turkey	Asia	2005-06-01	WOS:000227416500003
Mechanical Properties of Sound and Fissured Rice Kernels and Their Implications for Rice Breakage	Journal of Food Engineering	10.1016/j.jfoodeng.2004.04.042	Article	MAY 2005	2005	Stress and strain	Others	Mechanical Properties	USA	North America	2005-05-01	WOS:000226931800007
Miniview: What Affects the Forces Required to Break or Dislodge Macroalgae?	European Journal of Phycology	10.1080/09670260500123591	Article	MAY 2005	2005	Stress and strain&Structural Stability	Population	Mechanical Properties&Structure-Function Relationships&Growth Mechanics&Ecological Mechanics	Australia	Oceania	2005-05-01	WOS:000230429100001
Modelling Anisotropic Maturation Strains in Wood in Relation to Fibre Boundary Conditions, Microstructure and Maturation Kinetics	Holzforschung	10.1515/HF.2005.057	Article	2005	2005	Growth Mechanics	Tissue	Mechanical Properties&Structure-Function Relationships&Growth Mechanics	France	Europe	2005-01-01	WOS:000228828800016
More Than a Leak Sealant. the Mechanical Properties of Callose in Pollen Tubes	Plant Physiology	10.1104/pp.104.050773	Article	JAN 2005	2005	Stress and strain&Viscoelasticity&Structural Stability&Growth Mechanics	Cell	Mechanical Properties&Structure-Function Relationships&Growth Mechanics	Canada	North America	2005-01-01	WOS:000226613100025
Near-Infrared Spectroscopic Study of the Physical and Mechanical Properties of Wood with Meso- and Micro-Scale Anatomical Observation	Applied Spectroscopy	10.1366/0003702052940413	Article	JAN 2005	2005	Stress and strain	Tissue	Mechanical Properties&Structure-Function Relationships	Japan	Asia	2005-01-01	WOS:000226313400011
Observation and Simulation of Root Reinforcement on Abandoned Mediterranean Slopes	Plant and Soil	10.1007/s11104-005-7247-4	Article	DEC 2005	2005	Structural Stability	Others	Mechanical Properties&Ecological Mechanics	Netherlands	Europe	2005-12-01	WOS:000233643000006
Pectin and the Role of the Physical Properties of the Cell Wall in Pollen Tube Growth of Solanum Chacoense	Planta	10.1007/s00425-004-1368-5	Article	FEB 2005	2005	Stress and strain&Viscoelasticity&Growth Mechanics	Cell	Structure-Function Relationships&Growth Mechanics	Canada	North America	2005-02-01	WOS:000226991400009
Performance-Based Material Evaluation of Fiber-Reinforced Polymer-Wood Interfaces in Reinforced Glulam Members	Journal of Testing and Evaluation	10.1520/JTE12071	Article	NOV 2005	2005	Stress and strain&Structural Stability	Others	Mechanical Properties	USA	North America	2005-11-01	WOS:000232872500002
Physical Limits and Design Principles for Plant and Fungal Movements	Science	10.1126/science.1107976	Article	MAY 27 2005	2005	Fluid Mechanics&Structural Stability	Tissue&Organ	Mechanical Properties&Structure-Function Relationships&Movement Mechanisms	USA	North America	2005-05-27	WOS:000229482300047
Plant Growth Forms: an Ecological and Evolutionary Perspective	New Phytologist	10.1111/j.1469-8137.2004.01309.x	Review	APR 2005	2005	Growth Mechanics	Others	Growth Mechanics&Adaptive Evolution&Ecological Mechanics	Germany	Europe	2005-04-01	WOS:000227390500007
Plant Tropisms: Providing the Power of Movement to a Sessile Organism	International Journal of Developmental Biology	10.1387/ijdb.052028ce	Review	2005	2005	Others	Cell&Tissue&Organ	Structure-Function Relationships&Growth Mechanics&Movement Mechanisms&Adaptive Evolution	USA	North America	2005-01-01	WOS:000233266200019
Polygonal Planforms and Phyllotaxis on Plants	Journal of Theoretical Biology	10.1016/j.jtbi.2005.03.007	Article	SEP 21 2005	2005	Structural Stability	Tissue	Structure-Function Relationships&Growth Mechanics&Ecological Mechanics	USA	North America	2005-09-21	WOS:000230975000004
Relative Humidity and Temperature Modify the Mechanical Properties of Isolated Tomato Fruit Cuticles	American Journal of Botany	10.3732/ajb.92.3.462	Article	MAR 2005	2005	Stress and strain&Viscoelasticity	Tissue	Mechanical Properties	Spain	Europe	2005-03-01	WOS:000227288500010
Retention of Mobile Water During Dehydration in the Desiccation-Tolerant Grass Eragrostis Nindensis	Physiologia Plantarum	10.1111/j.1399-3054.2005.00501.x	Article	JUL 2005	2005	Stress and strain	Tissue&Organ	Mechanical Properties&Structure-Function Relationships&Adaptive Evolution	South Africa	Africa	2005-07-01	WOS:000229977800006
Root Architecture and Wind-Firmness of Mature Pinus Pinaster	New Phytologist	10.1111/j.1469-8137.2005.01497.x	Article	NOV 2005	2005	Structural Stability	Individual	Structure-Function Relationships&Growth Mechanics&Adaptive Evolution&Ecological Mechanics	France	Europe	2005-11-01	WOS:000232441600015
Root Reinforcement by Hawthorn and Oak Roots on a Highway Cut-Slope in Southern England	Plant and Soil	10.1007/s11104-005-1301-0	Article	DEC 2005	2005	Structural Stability	Others	Mechanical Properties&Structure-Function Relationships	United Kingdom	Europe	2005-12-01	WOS:000233643000005
Single Adhesive Nanofibers From a Live Diatom Have the Signature Fingerprint of Modular Proteins	Biophysical Journal	10.1529/biophysj.105.062489	Article	DEC 2005	2005	Viscoelasticity	Subcellular&Cell	Mechanical Properties&Structure-Function Relationships	Australia	Oceania	2005-12-01	WOS:000233590800062
Structural Analysis of Wheat Stems	Applied Biochemistry and Biotechnology	10.1385/ABAB:121:1-3:0071	Article; Proceedings Paper	SPR 2005	2005	Structural Stability	Tissue	Mechanical Properties&Structure-Function Relationships	USA	North America	2005-03-01	WOS:000229975200007
Structural and Mechanical Peculiarities of the Petioles of Giant Leaves of Amorphophallus (araceae)	American Journal of Botany	10.3732/ajb.92.3.391	Article	MAR 2005	2005	Structural Stability	Tissue&Organ	Mechanical Properties&Structure-Function Relationships&Adaptive Evolution	Germany	Europe	2005-03-01	WOS:000227288500002
Structural Dynamics and Resonance in Plants with Nonlinear Stiffness	Journal of Theoretical Biology	10.1016/j.jtbi.2004.12.004	Article	JUN 21 2005	2005	Structural Stability	Individual	Mechanical Properties&Structure-Function Relationships	USA	North America	2005-06-21	WOS:000228494500006
Studies of the Structural Change During Deformation in Cryptomeria Japonica by Time-Resolved Synchrotron Small-Angle X-Ray Scattering	Journal of Structural Biology	10.1016/j.jsb.2005.04.007	Article	JUL 2005	2005	Stress and strain	Cell	Mechanical Properties&Structure-Function Relationships	Japan	Asia	2005-07-01	WOS:000230411800001
The Captured Launch of a Ballistospore	Mycologia	10.3852/mycologia.97.4.866	Article	JUL-AUG 2005	2005	Fluid Mechanics	Subcellular&Cell	Mechanical Properties&Movement Mechanisms&Biomimetic Applications	USA	North America	2005-07-01	WOS:000233048200013
The Importance of Frictional Interactions in Maintaining the Stability of the Twining Habit	American Journal of Botany	10.3732/ajb.92.11.1820	Article	NOV 2005	2005	Structural Stability	Others	Structure-Function Relationships&Growth Mechanics&Movement Mechanisms&Ecological Mechanics	USA	North America	2005-11-01	WOS:000232934800006
The Influence of Cellulose Content on Tensile Strength in Tree Roots	Plant and Soil	10.1007/s11104-005-8768-6	Article	DEC 2005	2005	Others	Tissue	Structure-Function Relationships&Growth Mechanics	France	Europe	2005-12-01	WOS:000233643000001
The Influence of Elastic Modulus and Thickness on the Release of the Soft-Fouling Green Alga Ulva Linza (syn. Enteromorpha Linza) From Poly(dimethylsiloxane) (pdms) Model Networks	Biofouling	10.1080/08927010500044377	Article	FEB 2005	2005	Stress and strain&Viscoelasticity	Others	Mechanical Properties	USA	North America	2005-02-01	WOS:000229989800005
Tomato (lycopersicon Esculentum Mill.) Fruit Growth and Ripening as Related to the Biomechanical Properties of Fruit Skin and Isolated Cuticle	Journal of Experimental Botany	10.1093/jxb/eri098	Article	MAR 2005	2005	Growth Mechanics	Tissue	Mechanical Properties	Germany	Europe	2005-03-01	WOS:000227565100027
Vegetation Succession and Its Consequences for Slope Stability in Se Spain	Plant and Soil	10.1007/s11104-005-5893-1	Article	DEC 2005	2005	Structural Stability	Others	Mechanical Properties&Structure-Function Relationships&Growth Mechanics&Movement Mechanisms	Netherlands	Europe	2005-12-01	WOS:000233643000012
Wood Anatomical Variation of Neobuxbaumia Tetetzo:: a Columnar Cactaceae	Journal of Arid Environments	10.1016/j.jaridenv.2005.04.006	Article	DEC 2005	2005	Growth Mechanics	Tissue&Organ	Mechanical Properties&Structure-Function Relationships&Growth Mechanics&Adaptive Evolution	Mexico	North America	2005-12-01	WOS:000231990600001
A Comparison Between the Record Height-to-Stem Diameter Allometries of Pachycaulis and Leptocaulis Species	Annals of Botany	10.1093/aob/mcj002	Article	JAN 2006	2006	Growth Mechanics	Individual	Adaptive Evolution&Ecological Mechanics	Guam	Oceania	2006-01-01	WOS:000233989200009
A Finite Element Model for Investigating Effects of Aerial Architecture on Tree Oscillations	Tree Physiology	10.1093/treephys/26.6.799	Article	JUN 2006	2006	Fluid Mechanics&Structural Stability	Individual	Structure-Function Relationships&Growth Mechanics&Ecological Mechanics	France	Europe	2006-06-01	WOS:000237868300012
A Hydrodynamics Approach to the Evolution of Multicellularity: Flagellar Motility and Germ-Soma Differentiation in Volvocalean Green Algae	American Naturalist	10.1086/501031	Article	APR 2006	2006	Fluid Mechanics	Individual&Population	Movement Mechanisms&Adaptive Evolution	USA	North America	2006-04-01	WOS:000236361100006
A Study on Some Chemical and Physico-Mechanic Properties of Three Sweet Cherry Varieties (prunus Avium L.) in Turkey	Journal of Food Engineering	10.1016/j.jfoodeng.2005.03.059	Article	JUN 2006	2006	Stress and strain	Organ	Others	Turkey	Asia	2006-06-01	WOS:000236091800017
A System for Studying the Effect of Mechanical Stress on the Elongation Behavior of Immobilized Plant Cells	Colloids and Surfaces B-Biointerfaces	10.1016/j.colsurfb.2006.03.013	Article	MAY 1 2006	2006	Stress and strain&Growth Mechanics	Cell	Structure-Function Relationships&Growth Mechanics	China	Asia	2006-05-01	WOS:000237885600010
Abiomechanical Perspective on the Role of Large Stem Volume and High Water Content in Baobab Trees (adansonia Spp.; Bombacaceae)	American Journal of Botany	10.3732/ajb.93.9.1251	Article	SEP 2006	2006	Structural Stability	Tissue&Organ	Mechanical Properties&Structure-Function Relationships	Madagascar	Africa	2006-09-01	WOS:000241097800004
Adhesive Modular Proteins Occur in the Extracellular Mucilage of the Motile, Pennate Diatom Phaeodactylum Tricornutum	Biophysical Journal	10.1529/biophysj.106.081687	Letter	APR 2006	2006	Others	Subcellular&Cell	Structure-Function Relationships&Movement Mechanisms	Australia	Oceania	2006-04-01	WOS:000236226900002
Allometric Theory and the Mechanical Stability of Large Trees: Proof and Conjecture	American Journal of Botany	10.3732/ajb.93.6.824	Article	JUN 2006	2006	Structural Stability	Organ	Mechanical Properties&Structure-Function Relationships	Germany	Europe	2006-06-01	WOS:000237941600003
Asynchronous Increase in Hydraulic Conductive Capacity and Mechanical Support in Conifers with Relatively Uniform Xylem Structure	American Journal of Botany	10.3732/ajb.93.2.179	Article	FEB 2006	2006	Growth Mechanics	Cell&Tissue	Structure-Function Relationships	USA	North America	2006-02-01	WOS:000235294800001
Avaliação Biomecânica De Atividades De Produção De Mudas De Eucalyptus Ssp.	Revista Árvore	10.1590/S0100-67622006000300002	research-article	2006-06	2006	Stress and strain	Individual	Mechanical Properties&Movement Mechanisms	Brazil	South America	2006-06-01	SCIELO:S0100-67622006000300002
Biomechanics and Development of Rattans:: What is Special About Plectocomia Himalayana Griff. (calamoideae, Plectocomiinae)?	Botanical Journal of the Linnean Society	10.1111/j.1095-8339.2006.00524.x	Article; Proceedings Paper	MAY 2006	2006	Stress and strain&Structural Stability&Growth Mechanics	Organ&Individual	Structure-Function Relationships&Growth Mechanics&Adaptive Evolution&Ecological Mechanics	France	Europe	2006-05-01	WOS:000237260100006
Biomechanics and Transgenic Wood	American Journal of Botany	10.3732/ajb.93.10.1433	Article	OCT 2006	2006	Stress and strain&Structural Stability	Subcellular&Cell&Tissue	Mechanical Properties&Structure-Function Relationships	USA	North America	2006-10-01	WOS:000241601800007
Biomechanics of a Branch-Stem Junction in Softwood	Trees-Structure and Function	10.1007/s00468-006-0079-x	Article	SEP 2006	2006	Stress and strain	Organ	Growth Mechanics&Adaptive Evolution	Austria	Europe	2006-09-01	WOS:000240062300012
Biomechanics of Plant Growth	American Journal of Botany	10.3732/ajb.93.10.1415	Article	OCT 2006	2006	Growth Mechanics	Cell&Tissue&Organ	Structure-Function Relationships&Growth Mechanics	Germany	Europe	2006-10-01	WOS:000241601800005
Biomechanics of Plant Roots: Estimating Localised Deformation with Particle Image Velocimetry	Biosystems Engineering	10.1016/j.biosystemseng.2006.02.006	Article	MAY 2006	2006	Stress and strain	Tissue	Mechanical Properties	United Kingdom	Europe	2006-05-01	WOS:000237975400011
Biomimetics and Technical Textiles: Solving Engineering Problems with the Help of Nature's Wisdom	American Journal of Botany	10.3732/ajb.93.10.1455	Article	OCT 2006	2006	Stress and strain&Structural Stability	Organ	Mechanical Properties&Structure-Function Relationships&Biomimetic Applications	Germany	Europe	2006-10-01	WOS:000241601800010
Cellular and Molecular Mechanics of Gliding Locomotion in Eukaryotes	International Review of Cytology - a Survey of Cell Biology, Vol 251	10.1016/S0074-7696(06)51003-4	Review; Book Chapter	2006	2006	Others	Subcellular&Cell	Structure-Function Relationships&Movement Mechanisms	USA	North America	2006-01-01	WOS:000240497100003
Comparison of Mechanical Properties of Four Large, Wave-Exposed Seaweeds	American Journal of Botany	10.3732/ajb.93.10.1426	Article	OCT 2006	2006	Stress and strain&Viscoelasticity	Tissue	Mechanical Properties&Structure-Function Relationships&Adaptive Evolution&Ecological Mechanics	Germany	Europe	2006-10-01	WOS:000241601800006
Compression Stress in Opposite Wood of Angiosperms: Observations in Chestnut, Mani and Poplar	Annals of Forest Science	10.1051/forest:2006032	Article	JUL-AUG 2006	2006	Growth Mechanics	Organ	Structure-Function Relationships&Growth Mechanics&Adaptive Evolution	France	Europe	2006-07-01	WOS:000240514800008
Diatom Adhesive Mucilage Contains Distinct Supramolecular Assemblies of a Single Modular Protein	Biophysical Journal	10.1529/biophysj.105.079129	Article	APR 2006	2006	Stress and strain	Subcellular&Cell	Mechanical Properties&Structure-Function Relationships	Australia	Oceania	2006-04-01	WOS:000236226900033
Drought Tolerance of Selected Eragrostis Species Correlates with Leaf Tensile Properties	Annals of Botany	10.1093/aob/mcl068	Article	JUN 2006	2006	Stress and strain	Tissue&Organ	Mechanical Properties&Structure-Function Relationships	South Africa	Africa	2006-06-01	WOS:000238816800007
Dynamic Buckling of Morphoelastic Filaments	Physical Review E	10.1103/PhysRevE.74.010901	Article	JUL 2006	2006	Stress and strain&Viscoelasticity&Structural Stability&Growth Mechanics	Subcellular&Cell	Mechanical Properties	USA	North America	2006-07-01	WOS:000239425600015
Effect of Belt/bucket Interface in Apple Harvesting	International Journal of Industrial Ergonomics	10.1016/j.ergon.2006.08.005	Article	NOV 2006	2006	Stress and strain	Others	Mechanical Properties	USA	North America	2006-11-01	WOS:000242318200007
Experimental Approaches Used to Quantify Physical Parameters at Cellular and Subcellular Levels	American Journal of Botany	10.3732/ajb.93.10.1380	Article	OCT 2006	2006	Stress and strain&Viscoelasticity&Growth Mechanics	Subcellular&Cell	Mechanical Properties&Structure-Function Relationships	Canada	North America	2006-10-01	WOS:000241601800002
Finite-Element Analysis of Geometrical Factors in Micro-Indentation of Pollen Tubes	Biomechanics and Modeling in Mechanobiology	10.1007/s10237-005-0010-1	Article	NOV 2006	2006	Stress and strain&Structural Stability	Cell	Mechanical Properties&Structure-Function Relationships	Canada	North America	2006-11-01	WOS:000242735900003
Fracture Mechanics and Its Relevance to Botanical Structures	American Journal of Botany	10.3732/ajb.93.10.1449	Article	OCT 2006	2006	Stress and strain&Structural Stability	Tissue&Organ&Individual	Mechanical Properties&Structure-Function Relationships	USA	North America	2006-10-01	WOS:000241601800009
Green Composites From Renewable Resources: Preparation of Epoxidized Soybean Oil and Flax Fiber Composites	Journal of Agricultural and Food Chemistry	10.1021/jf0526745	Article	MAR 22 2006	2006	Stress and strain	Others	Mechanical Properties	USA	North America	2006-03-22	WOS:000236227100026
Hydrodynamics and Cell Volume Oscillations in the Pollen Tube Apical Region Are Integral Components of the Biomechanics of Nicotiana Tabacum Pollen Tube Growth	Cell Biochemistry and Biophysics	10.1385/CBB:46:3:209	Article	2006	2006	Fluid Mechanics&Growth Mechanics	Cell	Growth Mechanics	Netherlands	Europe	2006-01-01	WOS:000243868000003
Influence of Tillage Method on Emergence and Yield of Soybean	Discovery and Innovation		Article	MAR 2006	2006	Growth Mechanics	Others	Mechanical Properties&Structure-Function Relationships&Growth Mechanics	Niger	Africa	2006-03-01	WOS:000239263800006
Inheritance of Growth Form and Mechanical Characters in Reciprocal Polyploid Hybrids of Rosa Section Caninae -: Implications for the Ecological Niche Differentiation and Radiation Process of Hybrid Offspring	Trees-Structure and Function	10.1007/s00468-005-0046-y	Article	MAY 2006	2006	Growth Mechanics	Individual&Population	Mechanical Properties	Germany	Europe	2006-05-01	WOS:000236783500012
Introducing Viewpoints of Mechanics Into Basic Growth Analysis - (i) Three Aspects of Growth Mechanics Compared with Three Laws of Motion	Journal of the Faculty of Agriculture Kyushu University		Article	FEB 2006	2006	Growth Mechanics	Others	Growth Mechanics	Japan	Asia	2006-02-01	WOS:000242819500017
Investigation of the Mechanics of Single Tomato Fruit Cells	Journal of Texture Studies	10.1111/j.1745-4603.2006.00071.x	Article	OCT 2006	2006	Stress and strain&Viscoelasticity	Cell	Mechanical Properties	United Kingdom	Europe	2006-10-01	WOS:000240741800009
Magnetic Field Exposure Stiffens Regenerating Plant Protoplast Cell Walls	Bioelectromagnetics	10.1002/bem.20169	Article	FEB 2006	2006	Growth Mechanics	Cell	Mechanical Properties	Japan	Asia	2006-02-01	WOS:000234773500003
Mechanical and Ecophysiological Significance of the Form of a Young Acer Rufinerve Tree:: Vertical Gradient in Branch Mechanical Properties	Tree Physiology	10.1093/treephys/26.12.1549	Article	DEC 2006	2006	Growth Mechanics	Organ	Mechanical Properties&Structure-Function Relationships&Growth Mechanics&Adaptive Evolution	Japan	Asia	2006-12-01	WOS:000242556700005
Mechanical Behavior of Cellulose Microfibrils in Tension Wood, in Relation with Maturation Stress Generation	Biophysical Journal	10.1529/biophysj.105.078485	Article	AUG 2006	2006	Stress and strain	Subcellular&Cell	Mechanical Properties&Structure-Function Relationships&Growth Mechanics	Japan	Asia	2006-08-01	WOS:000239086800039
Mechanical Branch Constraints Contribute to Life-History Variation Across Tree Species in a Bolivian Forest	Journal of Ecology	10.1111/j.1365-2745.2006.01162.x	Article	NOV 2006	2006	Structural Stability	Individual&Population	Mechanical Properties&Structure-Function Relationships&Growth Mechanics&Ecological Mechanics	Netherlands	Europe	2006-11-01	WOS:000240920400014
Micromechanics:: Simulating the Elastic Behavior of Onion Epidermis Tissue	Journal of Texture Studies	10.1111/j.1745-4603.2006.00036.x	Article	FEB 2006	2006	Stress and strain	Tissue	Mechanical Properties	Belgium	Europe	2006-02-01	WOS:000235357700002
Moisture Dependent Physical and Compression Properties of Safflower Seed	Journal of Food Engineering	10.1016/j.jfoodeng.2004.11.029	Article	JAN 2006	2006	Stress and strain	Others	Mechanical Properties	Argentina	South America	2006-01-01	WOS:000232210800003
Numerical Simulations of Transverse Compression and Densification in Wood	Wood and Fiber Science		Article	OCT 2006	2006	Stress and strain	Tissue	Mechanical Properties	USA	North America	2006-10-01	WOS:000241741900003
Physicochemical, Antimicrobial, and Cytotoxic Characteristics of a Chitosan Film Cross-Linked by a Naturally Occurring Cross-Linking Agent, Aglycone Geniposidic Acid	Journal of Agricultural and Food Chemistry	10.1021/jf0529868	Article	MAY 3 2006	2006	Stress and strain	Others	Mechanical Properties	China	Asia	2006-05-03	WOS:000237524900020
Plant and Fungal Cytomechanics: Quantifying and Modeling Cellular Architecture	Canadian Journal of Botany-Revue Canadienne De Botanique	10.1139/B05-173	Review	APR 2006	2006	Stress and strain&Fluid Mechanics&Growth Mechanics&Structural Stability	Subcellular&Cell	Mechanical Properties&Structure-Function Relationships&Growth Mechanics	Canada	North America	2006-04-01	WOS:000239280900010
Plant Biomechanics in an Ecological Context	American Journal of Botany	10.3732/ajb.93.10.1546	Review	OCT 2006	2006	Structural Stability&Growth Mechanics	Others	Structure-Function Relationships&Growth Mechanics&Adaptive Evolution&Ecological Mechanics	Australia	Oceania	2006-10-01	WOS:000241601800018
Plant Biomechanics: an Overview and Prospectus	American Journal of Botany	10.3732/ajb.93.10.1369	Article	OCT 2006	2006	Stress and strain&Growth Mechanics	Others	Mechanical Properties&Structure-Function Relationships&Growth Mechanics&Movement Mechanisms&Adaptive Evolution&Ecological Mechanics&Biomimetic Applications	Germany	Europe	2006-10-01	WOS:000241601800001
Plasticization of a Protein-Based Film by Glycerol: a Spectroscopic, Mechanical, and Thermal Study	Journal of Agricultural and Food Chemistry	10.1021/jf060611w	Article	JUN 28 2006	2006	Viscoelasticity	Others	Mechanical Properties&Structure-Function Relationships	Sweden	Europe	2006-06-28	WOS:000238418100016
Posture Control and Skeletal Mechanical Acclimation in Terrestrial Plants: Implications for Mechanical Modeling of Plant Architecture	American Journal of Botany	10.3732/ajb.93.10.1477	Article	OCT 2006	2006	Growth Mechanics	Organ&Individual	Mechanical Properties&Structure-Function Relationships&Growth Mechanics&Movement Mechanisms	France	Europe	2006-10-01	WOS:000241601800012
Properties of High-Quality Long Natural Cellulose Fibers From Rice Straw	Journal of Agricultural and Food Chemistry	10.1021/jf0617723	Article	OCT 18 2006	2006	Stress and strain	Others	Mechanical Properties	USA	North America	2006-10-18	WOS:000241157800019
Reinterpreting Pericentromeric Heterochromatin	Current Opinion in Plant Biology	10.1016/j.pbi.2006.09.008	Review	DEC 2006	2006	Others	Subcellular&Cell	Structure-Function Relationships&Adaptive Evolution	Georgia	Asia	2006-12-01	WOS:000242057800014
Roots Under the Load of Heavy Machinery in Spruce Trees	European Journal of Forest Research	10.1007/s10342-005-0081-7	Article	MAY 2006	2006	Stress and strain	Organ&Individual	Others	Czech Republic	Europe	2006-05-01	WOS:000236779500003
Root-Soil Rotation Stiffness of Norway Spruce (picea Abies (l.) Karst) Growing on Subalpine Forested Slopes	Plant and Soil	10.1007/s11104-006-9013-7	Article	JUL 2006	2006	Structural Stability	Individual	Mechanical Properties&Structure-Function Relationships	Switzerland	Europe	2006-07-01	WOS:000240532200023
Sclerophylly in Two Contrasting Tropical Environments:: Low Nutrients Vs. Low Rainfall	American Journal of Botany	10.3732/ajb.93.11.1601	Article	NOV 2006	2006	Stress and strain&Structural Stability	Organ	Adaptive Evolution&Ecological Mechanics	Australia	Oceania	2006-11-01	WOS:000242288400004
Size and Function in Conifer Tracheids and Angiosperm Vessels	American Journal of Botany	10.3732/ajb.93.10.1490	Article	OCT 2006	2006	Others	Tissue	Structure-Function Relationships&Adaptive Evolution&Ecological Mechanics	USA	North America	2006-10-01	WOS:000241601800013
Some Considerations for a Theory of Plant Tissue Mechanics	Sciences Des Aliments	10.3166/sda.26.409-426	Article	2006	2006	Growth Mechanics	Tissue	Mechanical Properties	France	Europe	2006-01-01	WOS:000243457900004
Stress Induced Plant Resistance and Enzyme Activity Varying in Cucumber	Colloids and Surfaces B-Biointerfaces	10.1016/j.colsurfb.2006.01.018	Article	MAR 15 2006	2006	Stress and strain	Subcellular&Cell&Tissue	Mechanical Properties&Structure-Function Relationships&Growth Mechanics	China	Asia	2006-03-15	WOS:000236935100006
Structural Development and Stability of Rice Oryza Sativa L. Var. Nerica 1	Journal of Experimental Botany	10.1093/jxb/erl074	Article	SEP 2006	2006	Structural Stability	Individual	Mechanical Properties&Structure-Function Relationships&Growth Mechanics	United Kingdom	Europe	2006-09-01	WOS:000240696800019
Surface Characterization and Adhesion and Friction Properties of Hydrophobic Leaf Surfaces	Ultramicroscopy	10.1016/j.ultramic.2005.10.007	Article; Proceedings Paper	JUN-JUL 2006	2006	Fluid Mechanics	Others	Biomimetic Applications	USA	North America	2006-06-01	WOS:000239230600012
The Biomechanics of Browsing and Grazing	American Journal of Botany	10.3732/ajb.93.10.1531	Review	OCT 2006	2006	Stress and strain&Structural Stability&Growth Mechanics	Cell&Tissue&Organ	Mechanical Properties&Structure-Function Relationships&Ecological Mechanics	Australia	Oceania	2006-10-01	WOS:000241601800017
The Effect of Wind Exposure on the Tree Aerial Architecture and Biomechanics of Sitka Spruce (picea Sitchensis, Pinaceae)	American Journal of Botany	10.3732/ajb.93.10.1512	Article	OCT 2006	2006	Stress and strain&Structural Stability&Growth Mechanics	Individual	Mechanical Properties&Structure-Function Relationships&Growth Mechanics&Movement Mechanisms&Adaptive Evolution&Ecological Mechanics	Germany	Europe	2006-10-01	WOS:000241601800015
Ultrastructural Appearance of Embedded and Polished Wood Cell Walls as Revealed by Atomic Force Microscopy	Journal of Structural Biology	10.1016/j.jsb.2006.06.007	Article	NOV 2006	2006	Viscoelasticity	Subcellular&Cell	Structure-Function Relationships	Switzerland	Europe	2006-11-01	WOS:000242008100014
Uprooting and Shearing Resistances in the Seedlings of Four Weedy Species	Weed Biology and Management	10.1111/j.1445-6664.2006.00192.x	Article	2006	2006	Stress and strain&Growth Mechanics	Organ	Mechanical Properties&Structure-Function Relationships&Growth Mechanics	Japan	Asia	2006-01-01	WOS:000235359800006
Water on the Surface Aggravates Microscopic Cracking of the Sweet Cherry Fruit Cuticle	Journal of the American Society for Horticultural Science	10.21273/JASHS.131.2.192	Article	MAR 2006	2006	Stress and strain&Viscoelasticity&Structural Stability&Growth Mechanics	Tissue	Growth Mechanics	Germany	Europe	2006-03-01	WOS:000236258100004
Wood Mechanics, Allometry, and Life-History Variation in a Tropical Rain Forest Tree Community	New Phytologist	10.1111/j.1469-8137.2006.01757.x	Article	2006	2006	Structural Stability	Individual&Population	Structure-Function Relationships&Growth Mechanics&Adaptive Evolution&Ecological Mechanics	Netherlands	Europe	2006-01-01	WOS:000238913500013
A 3-D Finite Element Analysis of the Sunflower (helianthus Annuus L.) Fruit.: Biomechanical Approach for the Improvement of Its Hullability	Journal of Food Engineering	10.1016/j.jfoodeng.2005.12.003	Article	FEB 2007	2007	Stress and strain&Structural Stability	Tissue	Mechanical Properties	Argentina	South America	2007-02-01	WOS:000241073500015
A Generic 3d Finite Element Model of Tree Anchorage Integrating Soil Mechanics and Real Root System Architecture	American Journal of Botany	10.3732/ajb.94.9.1506	Article	SEP 2007	2007	Structural Stability	Organ	Mechanical Properties&Structure-Function Relationships&Ecological Mechanics	France	Europe	2007-09-01	WOS:000249831000007
Anchorage of Mature Conifers:: Resistive Turning Moment, Root-Soil Plate Geometry and Root Growth Orientation	Tree Physiology	10.1093/treephys/27.9.1217	Article	SEP 2007	2007	Structural Stability	Individual	Mechanical Properties&Structure-Function Relationships&Growth Mechanics&Movement Mechanisms&Adaptive Evolution	Switzerland	Europe	2007-09-01	WOS:000249679000001
Anisotropic Plant Growth Due to Phototropism	Journal of Mathematical Biology	10.1007/s00285-006-0045-7	Article	JAN 2007	2007	Growth Mechanics	Tissue&Organ	Growth Mechanics&Movement Mechanisms	Poland	Europe	2007-01-01	WOS:000242825300003
Arrangement of Cell-Wall Constituents in Chemically Treated Norway Spruce Tracheids	Wood and Fiber Science		Article	APR 2007	2007	Stress and strain	Subcellular&Cell	Mechanical Properties&Structure-Function Relationships	Switzerland	Europe	2007-04-01	WOS:000245933000002
Biochemical Characterization, Homology Modeling and Docking Studies of Ornithine Δ-Aminotransferase -: an Important Enzyme in Proline Biosynthesis of Plants	Journal of Molecular Graphics & Modelling	10.1016/j.jmgm.2007.04.006	Article	NOV 2007	2007	Others	Subcellular&Cell	Structure-Function Relationships	India	Asia	2007-11-01	WOS:000251342200002
Biomechanical Reconstruction of the Carboniferous Seed Fern Lyginopteris Oldhamia:: Implications for Growth Form Reconstruction and Habit	International Journal of Plant Sciences	10.1086/520720	Article	OCT 2007	2007	Growth Mechanics	Tissue&Organ	Mechanical Properties&Structure-Function Relationships&Growth Mechanics&Adaptive Evolution	Germany	Europe	2007-10-01	WOS:000249331500007
Biomechanics of Conidial Dispersal in the Toxic Mold Stachybotrys Chartarum	Fungal Genetics and Biology	10.1016/j.fgb.2006.12.007	Article	JUL 2007	2007	Fluid Mechanics	Tissue	Structure-Function Relationships&Growth Mechanics&Movement Mechanisms	USA	North America	2007-07-01	WOS:000247113200006
Biomechanics of Isolated Tomato (solanum Lycopersicum L.) Fruit Cuticles:: the Role of the Cutin Matrix and Polysaccharides	Journal of Experimental Botany	10.1093/jxb/erm233	Article	NOV 2007	2007	Stress and strain&Viscoelasticity	Tissue	Structure-Function Relationships	Spain	Europe	2007-11-01	WOS:000251988400005
Can Mechanics Control Pattern Formation in Plants?	Current Opinion in Plant Biology	10.1016/j.pbi.2006.11.014	Review	FEB 2007	2007	Growth Mechanics	Cell&Tissue&Organ	Mechanical Properties&Structure-Function Relationships&Growth Mechanics	USA	North America	2007-02-01	WOS:000244006600010
Cavitation Resistance Among 26 Chaparral Species of Southern California	Ecological Monographs	10.1890/05-1879	Review	FEB 2007	2007	Structural Stability	Organ	Adaptive Evolution	Mali	Africa	2007-02-01	WOS:000245603900006
Cell Wall Extensibility During Branch Formation in the Xanthophycean Alga Vaucheria Terrestris	Planta	10.1007/s00425-007-0543-x	Article	SEP 2007	2007	Growth Mechanics	Subcellular&Cell	Mechanical Properties&Structure-Function Relationships&Growth Mechanics	Japan	Asia	2007-09-01	WOS:000248906100016
Change of Purple Membranes Geometry Induced by Protein Adsorption	Colloids and Surfaces B-Biointerfaces	10.1016/j.colsurfb.2006.11.037	Article; Proceedings Paper	APR 15 2007	2007	Others	Subcellular&Cell	Structure-Function Relationships	Bulgaria	Europe	2007-04-15	WOS:000246059100026
Characteristics and Mechanics of Tall Vegetation for Resistance to Flow	African Journal of Biotechnology		Article	FEB 19 2007	2007	Fluid Mechanics	Organ&Individual	Structure-Function Relationships&Ecological Mechanics	Iran	Asia	2007-02-19	WOS:000248673700027
Chemical, Anatomical and Technological Properties of Snakewood [brosimum Guianense (aubl.) Huber]	Wood Science and Technology	10.1007/s00226-007-0149-2	Article	DEC 2007	2007	Stress and strain	Subcellular&Cell&Tissue	Mechanical Properties&Structure-Function Relationships	Austria	Europe	2007-12-01	WOS:000250381500004
Computational Study of Bindings of Olive Leaf Extract (ole) to Hiv-1 Fusion Protein Gp41	Febs Letters	10.1016/j.febslet.2007.05.029	Article	JUN 12 2007	2007	Others	Subcellular&Cell	Structure-Function Relationships	USA	North America	2007-06-12	WOS:000247324300028
Determination of Mechanical Properties of Various Walnut According to Different Moisture Levels	Journal of Agricultural Sciences-Tarim Bilimleri Dergisi	10.1501/Tarimbil_0000000451	Article	2007	2007	Stress and strain	Organ	Mechanical Properties	Turkey	Asia	2007-01-01	WOS:000261326100009
Differences in Mechanical and Structural Properties of Surface and Aerial Petioles of the Aquatic Plant Nymphaea Odorata Subsp Tuberosa (nymphaeaceae)	American Journal of Botany	10.3732/ajb.94.7.1067	Article	JUL 2007	2007	Structural Stability&Growth Mechanics	Tissue&Organ	Mechanical Properties&Structure-Function Relationships&Growth Mechanics&Adaptive Evolution	India	Asia	2007-07-01	WOS:000249830800002
Discrimination and Analysis of Phytoplankton Using a Microfluidic Cytometer	Iet Nanobiotechnology	10.1049/iet-nbt:20070020	Article	DEC 2007	2007	Fluid Mechanics	Cell	Others	United Kingdom	Europe	2007-12-01	WOS:000252518800002
Effect of Moisture Content on Some Physical and Mechanical Properties of Faba Bean (vicia Faba L.) Grains	Journal of Food Engineering	10.1016/j.jfoodeng.2005.09.013	Article	JAN 2007	2007	Stress and strain	Others	Mechanical Properties	Turkey	Asia	2007-01-01	WOS:000240856700021
Effect of Temperature on Plant Elongation and Cell Wall Extensibility	General Physiology and Biophysics		Article	MAR 2007	2007	Viscoelasticity&Growth Mechanics	Cell	Growth Mechanics	Poland	Europe	2007-03-01	WOS:000247412300006
Effects of Shoot Bending on Lateral Fate and Hydraulics: Invariant and Changing Traits Across Five Apple Genotypes	Journal of Experimental Botany	10.1093/jxb/erm200	Article	OCT 2007	2007	Stress and strain&Growth Mechanics	Organ	Structure-Function Relationships&Growth Mechanics	France	Europe	2007-10-01	WOS:000251506300005
Elastic Properties of the Forisome	Functional Plant Biology	10.1071/FP07132	Article	2007	2007	Stress and strain&Viscoelasticity	Subcellular&Cell	Mechanical Properties	USA	North America	2007-01-01	WOS:000249431500008
Elastic Properties of the Forisome (vol 34, Pg 1053, 2007)	Functional Plant Biology	10.1071/FP07132_CO	Correction	2007	2007	Viscoelasticity	Subcellular&Cell	Mechanical Properties	USA	North America	2007-01-01	WOS:000250723500011
Ergonomic Interventions for the Reduction of Back and Shoulder Biomechanical Loading When Weighing Calves	International Journal of Industrial Ergonomics	10.1016/j.ergon.2006.10.016	Article	FEB 2007	2007	Stress and strain	Individual	Others	USA	North America	2007-02-01	WOS:000244364800003
Estimation of Wood Stiffness and Strength Properties of Hybrid Larch by Near-Infrared Spectroscopy	Applied Spectroscopy	10.1366/000370207781540150	Article	AUG 2007	2007	Stress and strain	Others	Mechanical Properties	Japan	Asia	2007-08-01	WOS:000248635400013
Evaluación Del Efecto De La Intensidad De Labranza En La Formación De Costra Superficial De Un Oxisol De Sabana En Los Llanos Orientales De Colombia. Ii. Caracterización Física En Superficie	Acta Agronómica		research-article	2007	2007	Structural Stability	Others	Mechanical Properties&Structure-Function Relationships	Colombia	South America	2007-01-01	SCIELO:S0120-28122007000400006
Fracture Behaviour of Potato Samples (cv. Desiree) Under Uniaxial Compression	Journal of Food Engineering	10.1016/j.jfoodeng.2007.02.054	Article	OCT 2007	2007	Stress and strain	Tissue	Mechanical Properties	Spain	Europe	2007-10-01	WOS:000247169600004
Fracture Toughness of Pea: Weibull Analysis	Journal of Food Engineering	10.1016/j.jfoodeng.2007.03.034	Article	DEC 2007	2007	Stress and strain	Others	Others	Poland	Europe	2007-12-01	WOS:000248644700013
Fresh-Wood Bending:: Linking the Mechanical and Growth Properties of A, Norway Spruce Stem	Tree Physiology	10.1093/treephys/27.9.1229	Article	SEP 2007	2007	Stress and strain&Growth Mechanics	Individual	Mechanical Properties&Structure-Function Relationships&Growth Mechanics	Switzerland	Europe	2007-09-01	WOS:000249679000002
Guard Cells Elongate: Relationship of Volume and Surface Area During Stomatal Movement	Biophysical Journal	10.1529/biophysj.106.092734	Article	FEB 2007	2007	Growth Mechanics	Cell	Mechanical Properties&Structure-Function Relationships	Germany	Europe	2007-02-01	WOS:000243397000033
How to Determine Sapling Buckling Risk with Only a Few Measurements	American Journal of Botany	10.3732/ajb.94.10.1583	Article	OCT 2007	2007	Structural Stability	Individual	Structure-Function Relationships&Growth Mechanics&Ecological Mechanics	France	Europe	2007-10-01	WOS:000251466600001
Hydraulic and Mechanical Properties of Young Norway Spruce Clones Related to Growth and Wood Structure	Tree Physiology	10.1093/treephys/27.8.1165	Article	AUG 2007	2007	Fluid Mechanics&Structural Stability&Growth Mechanics	Tissue&Organ	Mechanical Properties&Structure-Function Relationships	Austria	Europe	2007-08-01	WOS:000248740800009
Influence of Temporary Stockpiling on the Initial Development of Restored Topsoils	Journal of Plant Nutrition and Soil Science	10.1002/jpln.200625187	Article	OCT 2007	2007	Stress and strain	Others	Mechanical Properties	Switzerland	Europe	2007-10-01	WOS:000250278500014
Introducing Viewpoints of Mechanics Into Basic Growth Analysis - (iii) Applying Growth Force and Leaf-Light Complex to Production and Digestion Analyses of Forages	Journal of the Faculty of Agriculture Kyushu University		Article	FEB 2007	2007	Growth Mechanics	Others	Growth Mechanics	Japan	Asia	2007-02-01	WOS:000245189800012
Introducing Viewpoints of Mechanics Into Basic Growth Analysis - (vi) Some Solutions to a Simple Differential Equation Associated with Growth Mechanics	Journal of the Faculty of Agriculture Kyushu University		Article	OCT 2007	2007	Growth Mechanics	Others	Growth Mechanics	Japan	Asia	2007-10-01	WOS:000250875600016
Investigation of the Effects of Bark Fiber as Core Material and Its Resin Content on Three-Layer Mdf Performance by Response Surface Methodology	Wood Science and Technology	10.1007/s00226-007-0129-6	Article	OCT 2007	2007	Stress and strain	Others	Mechanical Properties	Canada	North America	2007-10-01	WOS:000249410300004
Is It Possible to Manipulate Root Anchorage in Young Trees?	Plant and Soil	10.1007/s11104-007-9232-6	Article	MAY 2007	2007	Structural Stability&Growth Mechanics	Individual	Others	China	Asia	2007-05-01	WOS:000246615300008
Kelp Versus Coralline:: Cellular Basis for Mechanical Strength in the Wave-Swept Seaweed Calliarthron (corallinaceae, Rhodophyta)	Journal of Phycology	10.1111/j.1529-8817.2007.00397.x	Article	OCT 2007	2007	Growth Mechanics	Cell&Tissue	Mechanical Properties&Structure-Function Relationships&Growth Mechanics	USA	North America	2007-10-01	WOS:000249827400005
Maximum Plant Height and the Biophysical Factors That Limit It	Tree Physiology	10.1093/treephys/27.3.433	Article; Proceedings Paper	MAR 2007	2007	Fluid Mechanics&Structural Stability&Growth Mechanics	Individual&Population	Mechanical Properties&Structure-Function Relationships&Growth Mechanics&Adaptive Evolution	USA	North America	2007-03-01	WOS:000245066500013
Mechanical Analysis of the Strains Generated by Water Tension in Plant Stems.: Part 1:: Stress Transmission From the Water to the Cell Walls	Tree Physiology	10.1093/treephys/27.11.1505	Article	NOV 2007	2007	Stress and strain	Cell&Tissue	Mechanical Properties&Structure-Function Relationships	France	Europe	2007-11-01	WOS:000250847000001
Micromechanical Properties of Tobacco Mosaic Viruses	Journal of Microscopy	10.1111/j.1365-2818.2007.01741.x	Article	MAR 2007	2007	Stress and strain	Others	Mechanical Properties	Germany	Europe	2007-03-01	WOS:000245410900007
Microtubule Organization in Three-Dimensional Confined Geometries: Evaluating the Role of Elasticity Through a Combined in Vitro and Modeling Approach	Biophysical Journal	10.1529/biophysj.105.076893	Article	FEB 2007	2007	Growth Mechanics	Subcellular&Cell	Mechanical Properties	Netherlands	Europe	2007-02-01	WOS:000243397000031
Multiple Resonance Damping or How Do Trees Escape Dangerously Large Oscillations?	American Journal of Botany	10.3732/ajb.94.10.1603	Article	OCT 2007	2007	Structural Stability	Individual	Structure-Function Relationships&Growth Mechanics&Ecological Mechanics	Germany	Europe	2007-10-01	WOS:000251466600003
Nanoindentations and Ultrastructure in Eucalyptus Nitens with Micro and Mesocracks	Maderas-Ciencia Y Tecnologia	10.4067/S0718-221X2007000300006	Article	2007	2007	Stress and strain&Growth Mechanics	Subcellular&Cell&Tissue	Mechanical Properties&Structure-Function Relationships&Growth Mechanics	Chile	South America	2007-01-01	WOS:000255738500006
Natural Frequencies and Damping Ratios of Norway Spruce (picea Abies (l.) Karst) Growing on Subalpine Forested Slopes	Trees-Structure and Function	10.1007/s00468-007-0147-x	Article	SEP 2007	2007	Viscoelasticity&Structural Stability	Individual	Mechanical Properties	Switzerland	Europe	2007-09-01	WOS:000248834400006
Novel Protein Fibers From Wheat Gluten	Biomacromolecules	10.1021/bm0608840	Article	FEB 2007	2007	Stress and strain	Others	Mechanical Properties&Structure-Function Relationships&Biomimetic Applications	USA	North America	2007-02-01	WOS:000244119200045
Physical and Mechanical Properties of Aonla Fruits	Journal of Food Engineering	10.1016/j.jfoodeng.2007.03.019	Article	OCT 2007	2007	Stress and strain&Viscoelasticity	Others	Mechanical Properties	India	Asia	2007-10-01	WOS:000247169600023
Physical Defence Traits Enhance Seedling Survival of Neotropical Tree Species	Functional Ecology	10.1111/j.1365-2435.2007.01320.x	Article	DEC 2007	2007	Stress and strain&Structural Stability&Growth Mechanics	Tissue&Organ&Individual	Mechanical Properties&Structure-Function Relationships&Growth Mechanics&Adaptive Evolution&Ecological Mechanics	USA	North America	2007-12-01	WOS:000250985100005
Plant Biomechanical Strategies in Response to Frequent Disturbance:: Uprooting of Phyllostachys Nidularia (poaceae) Growing on Landslide-Prone Slopes in Sichuan, China	American Journal of Botany	10.3732/ajb.94.7.1129	Article	JUL 2007	2007	Structural Stability	Others	Mechanical Properties&Structure-Function Relationships&Growth Mechanics&Adaptive Evolution&Ecological Mechanics	China	Asia	2007-07-01	WOS:000249830800006
Plant Cell Walls Are Enfeebled When Attempting to Preserve Native Lignin Configuration with Poly-P-Hydroxycinnamaldehydes:: Evolutionary Implications	Phytochemistry	10.1016/j.phytochem.2007.03.044	Article; Proceedings Paper	JUL 2007	2007	Structural Stability	Tissue	Mechanical Properties&Structure-Function Relationships	USA	North America	2007-07-01	WOS:000248472300013
Pollen Tube Growth: Coping with Mechanical Obstacles Involves the Cytoskeleton	Planta	10.1007/s00425-007-0491-5	Article	JUL 2007	2007	Structural Stability&Growth Mechanics	Subcellular&Cell	Growth Mechanics&Structure-Function Relationships&Mechanical Properties	Canada	North America	2007-07-01	WOS:000247204800011
Porosity and the Effect of Structural Changes on the Mechanical Glass Transition Temperature	Journal of Agricultural and Food Chemistry	10.1021/jf063473j	Article	MAR 21 2007	2007	Viscoelasticity	Tissue	Mechanical Properties	Oman	Asia	2007-03-21	WOS:000244867300058
Preparation and Characterization of Long Natural Cellulose Fibers From Wheat Straw	Journal of Agricultural and Food Chemistry	10.1021/jf071470g	Article	OCT 17 2007	2007	Stress and strain	Tissue	Mechanical Properties&Structure-Function Relationships	USA	North America	2007-10-17	WOS:000250110600039
Production and Characterization of Films From Cotton Stalk Xylan	Journal of Agricultural and Food Chemistry	10.1021/jf071893i	Article	DEC 26 2007	2007	Stress and strain&Viscoelasticity	Others	Mechanical Properties&Structure-Function Relationships	Turkey	Asia	2007-12-26	WOS:000251768800025
Relationships Among Xylem Transport, Biomechanics and Storage in Stems and Roots of Nine Rhamnaceae Species of the California Chaparral	New Phytologist	10.1111/j.1469-8137.2007.02061.x	Article	2007	2007	Fluid Mechanics&Structural Stability	Organ	Structure-Function Relationships&Adaptive Evolution	Mali	Africa	2007-01-01	WOS:000246434500012
Revision of the Group Asplenium Squamosum in America	Candollea		Article	2007	2007	Others	Tissue&Organ	structural-function relationships	Argentina	South America	2007-01-01	WOS:000252536900005
Root Anchorage of Vitex Negundo L. on Rocky Slopes Under Different Weathering Degrees	Ecological Engineering	10.1016/j.ecoleng.2006.11.008	Article	MAY 1 2007	2007	Others	Individual	Structure-Function Relationships&Growth Mechanics&Ecological Mechanics	China	Asia	2007-05-01	WOS:000247529300004
Simple Estimation of Critical Stress Intensity Factors of Wood by Tests with Double Cantilever Beam and Three-Point End-Notched Flexure	Holzforschung	10.1515/HF.2007.032	Article	2007	2007	Stress and strain	Others	Mechanical Properties	Japan	Asia	2007-01-01	WOS:000245470800012
Soil Influences on the Mechanical Actions of a Flexible Spring Tine During Selective Weed Harrowing	Biosystems Engineering	10.1016/j.biosystemseng.2006.09.007	Article	JAN 2007	2007	Stress and strain	Others	Mechanical Properties	Belgium	Europe	2007-01-01	WOS:000243631000002
Stem Tilting, Pseudocephalium Orientation, and Stem Allometry in Cephalocereus Columna-Trajani Along a Short Latitudinal Gradient	Plant Ecology	10.1007/s11258-006-9144-1	Article	JAN 2007	2007	Structural Stability&Growth Mechanics	Population	Structure-Function Relationships&Growth Mechanics	Mexico	North America	2007-01-01	WOS:000242831200002
Testing Implicit Assumptions Regarding the Age Vs. Size Dependence of Stem Biomechanics Using Pittocaulon (∼senecio) Praecox (asteraceae)	American Journal of Botany	10.3732/ajb.94.2.161	Article	FEB 2007	2007	Growth Mechanics	Organ	Mechanical Properties&Structure-Function Relationships&Growth Mechanics&Adaptive Evolution	Mexico	North America	2007-02-01	WOS:000244241800003
The Biomechanics of Cornus Canadensis Stamens Are Ideal for Catapulting Pollen Vertically	Functional Ecology	10.1111/j.1365-2435.2007.01249.x	Article	APR 2007	2007	Fluid Mechanics	Organ	Mechanical Properties&Movement Mechanisms&Adaptive Evolution&Ecological Mechanics	USA	North America	2007-04-01	WOS:000244943000005
The Dream of Staying Clean: Lotus and Biomimetic Surfaces	Bioinspiration & Biomimetics	10.1088/1748-3182/2/4/S02	Article	DEC 2007	2007	Fluid Mechanics	Others	Biomimetic Applications	Germany	Europe	2007-12-01	WOS:000207170600003
The Gravitropic Response of Poplar Trunks: Key Roles of Prestressed Wood Regulation and the Relative Kinetics of Cambial Growth Versus Wood Maturation	Plant Physiology	10.1104/PP.106.088153	Article	JUN 2007	2007	Growth Mechanics	Organ	Mechanical Properties&Structure-Function Relationships&Growth Mechanics	France	Europe	2007-06-01	WOS:000247075000055
The Mechanical Diversity of Stomata and Its Significance in Gas-Exchange Control	Plant Physiology	10.1104/pp.106.089367	Article	JAN 2007	2007	Others	Cell&Tissue	Mechanical Properties&Structure-Function Relationships&Movement Mechanisms&Adaptive Evolution	Australia	Oceania	2007-01-01	WOS:000243350600011
The Quantum Mechanically Mixed-Spin State in a Non-Symbiotic Plant Hemoglobin:: the Effect of Distal Mutation on Ahb1 From Arabidopsis Thaliana	Journal of Inorganic Biochemistry	10.1016/j.jinorgbio.2007.06.035	Article	NOV 2007	2007	Others	Subcellular&Cell	Structure-Function Relationships	Italy	Europe	2007-11-01	WOS:000251523100033
Towards Developmental Modelling of Tree Root Systems	Plant Biosystems	10.1080/11263500701626283	Review	NOV 2007	2007	Growth Mechanics	Individual	Others	Finland	Europe	2007-11-01	WOS:000252341900018
Understanding Molecular Mechanism of Higher Plant Plasticity Under Abiotic Stress	Colloids and Surfaces B-Biointerfaces	10.1016/j.colsurfb.2006.07.002	Review	JAN 15 2007	2007	Others	Subcellular&Cell	Adaptive Evolution	China	Asia	2007-01-15	WOS:000243814900006
Vertical Variability of Selected Macrostructural Properties of Juvenile Wood Organization in Trunks of Scots Pine (pinus Sylvestris L.) Trees	Acta Societatis Botanicorum Poloniae		Article	2007	2007	Growth Mechanics	Tissue	Mechanical Properties&Growth Mechanics	Poland	Europe	2007-01-01	WOS:000245090500003
Viscoelastic Characteristics of Granny Smith Apple During Glucose Osmotic Dehydration	Journal of Food Engineering	10.1016/j.jfoodeng.2007.03.025	Article	DEC 2007	2007	Viscoelasticity	Tissue	Mechanical Properties	Argentina	South America	2007-12-01	WOS:000248644700008
Xylem Density, Biomechanics and Anatomical Traits Correlate with Water Stress in 17 Evergreen Shrub Species of the Mediterranean-Type Climate Region of South Africa	Journal of Ecology	10.1111/j.1365-2745.2006.01186.x	Article	JAN 2007	2007	Structural Stability	Tissue&Organ	Structure-Function Relationships	Mali	Africa	2007-01-01	WOS:000242791300017
3d Micro-Scale Deformations of Wood in Bending: Synchrotron Radiation Μct Data Analyzed with Digital Volume Correlation	Journal of Structural Biology	10.1016/j.jsb.2008.08.004	Article	DEC 2008	2008	Stress and strain	Cell	Mechanical Properties&Structure-Function Relationships	Switzerland	Europe	2008-12-01	WOS:000264521200003
A Scaling Law for the Effects of Architecture and Allometry on Tree Vibration Modes Suggests a Biological Tuning to Modal Compartmentalization	American Journal of Botany	10.3732/ajb.0800161	Article	DEC 2008	2008	Structural Stability	Individual	Structure-Function Relationships&Growth Mechanics&Ecological Mechanics	France	Europe	2008-12-01	WOS:000261759600005
An Insect Trap as Habitat:: Cohesion-Failure Mechanism Prevents Adhesion of Pameridea Roridulae Bugs to the Sticky Surface of the Plant Roridula Gorgonias	Journal of Experimental Biology	10.1242/jeb.019273	Article	AUG 15 2008	2008	Viscoelasticity&Fluid Mechanics	Tissue	Structure-Function Relationships&Adaptive Evolution&Ecological Mechanics	Germany	Europe	2008-08-15	WOS:000258297000015
Anatomical Basis for Biophysical Differences Between Pinus Nigra and P. Resinosa (pinaceae) Leaves	American Journal of Botany	10.3732/ajb.0800127	Article	OCT 2008	2008	Structural Stability	Tissue	Mechanical Properties&Structure-Function Relationships	USA	North America	2008-10-01	WOS:000260234900001
Biomechanical Differences in the Stem Straightening Process Among Pinus Pinaster Provenances.: a New Approach for Early Selection of Stem Straightness	Tree Physiology	10.1093/treephys/28.6.835	Article	JUN 2008	2008	Structural Stability&Growth Mechanics	Organ&Individual	Structure-Function Relationships&Growth Mechanics	Spain	Europe	2008-06-01	WOS:000256711500002
Biomimetic Reliability Strategies for Self-Healing Vascular Networks in Engineering Materials	Journal of the Royal Society Interface	10.1098/rsif.2007.1251	Article	JUL 6 2008	2008	Others	Organ	Biomimetic Applications	United Kingdom	Europe	2008-07-06	WOS:000256881000005
Cellulose Fibrils Direct Plant Organ Movements	Faraday Discussions	10.1039/b716663j	Article	2008	2008	Growth Mechanics	Cell&Tissue	Mechanical Properties&Structure-Function Relationships&Growth Mechanics&Movement Mechanisms	Germany	Europe	2008-01-01	WOS:000258949700017
Characterization of a Gel in the Cell Wall to Elucidate the Paradoxical Shrinkage of Tension Wood	Biomacromolecules	10.1021/bm700987q	Article	FEB 2008	2008	Growth Mechanics	Subcellular&Cell	Mechanical Properties&Structure-Function Relationships&Growth Mechanics&Biomimetic Applications	France	Europe	2008-02-01	WOS:000253102100011
Chemistry and Physical Properties of Melt-Processed and Solution-Cross-Linked Corn Zein	Journal of Agricultural and Food Chemistry	10.1021/jf800712k	Article	AUG 27 2008	2008	Stress and strain	Subcellular	Mechanical Properties	USA	North America	2008-08-27	WOS:000258633700041
Comparative Respiratory Toxicity of Particles Produced by Traffic and Sugar Cane Burning	Environmental Research	10.1016/j.envres.2008.05.004	Article	SEP 2008	2008	Viscoelasticity	Organ&Individual	Others	Brazil	South America	2008-09-01	WOS:000259252000006
Consequences of the Fractal Architecture of Trees on Their Structural Measures	Journal of Theoretical Biology	10.1016/j.jtbi.2007.10.042	Article	MAR 7 2008	2008	Structural Stability	Individual	Mechanical Properties&Structure-Function Relationships	USA	North America	2008-03-07	WOS:000255533600006
Differences in Biomass Allocation, Light Interception and Mechanical Stability Between Lianas and Trees in Early Secondary Tropical Forest	Functional Ecology	10.1111/j.1365-2435.2007.01350.x	Article	FEB 2008	2008	Structural Stability	Individual	Structure-Function Relationships&Growth Mechanics&Ecological Mechanics	Netherlands	Europe	2008-02-01	WOS:000252443600005
Dynamic Analysis of Olive Trees in Intensive Orchards Under Forced Vibration	Trees-Structure and Function	10.1007/s00468-008-0240-9	Article	DEC 2008	2008	Others	Organ	Structure-Function Relationships&Movement Mechanisms	Spain	Europe	2008-12-01	WOS:000260840700006
Effect of Eucalyptus Grandis Wood Refining on the Fiber Morphology and on Mdf Panels Properties	Cerne		Article	JUL-SEP 2008	2008	Stress and strain	Tissue	Mechanical Properties&Structure-Function Relationships	Brazil	South America	2008-07-01	WOS:000259743700006
Effect of Quality, Porosity and Density on the Compression Properties of Cork	Holz Als Roh-Und Werkstoff	10.1007/s00107-008-0248-2	Article	AUG 2008	2008	Stress and strain	Tissue	Mechanical Properties	Portugal	Europe	2008-08-01	WOS:000258062600009
Effects of Freezing on Young's Modulus for Twigs of Coniferous and Deciduous Trees and Shrubs	Canadian Journal of Forest Research	10.1139/X07-130	Article	FEB 2008	2008	Stress and strain	Organ	Mechanical Properties&Structure-Function Relationships	USA	North America	2008-02-01	WOS:000253774000020
Effects of Light and Nutrient Availability on Leaf Mechanical Properties of Plantago Major:: a Conceptual Approach	Annals of Botany	10.1093/aob/mcn013	Article	APR 2008	2008	Stress and strain	Tissue&Organ	Growth Mechanics&Adaptive Evolution	Netherlands	Europe	2008-04-01	WOS:000254293300013
Effects of Moisture Content, Seed Size, Loading Rate and Seed Orientation on Force and Energy Required for Fracturing Cumin Seed (cuminum Cyminum Linn.) Under Quasi-Static Loading	Journal of Food Engineering	10.1016/j.jfoodeng.2007.11.021	Article	JUN 2008	2008	Stress and strain	Others	Mechanical Properties	Iran	Asia	2008-06-01	WOS:000253919300012
Effects of Shade on Root Characters Associated with Lodging in Wheat (triticum Aestivum)	Annals of Applied Biology	10.1111/j.1744-7348.2008.00230.x	Article	2008	2008	Others	Individual&Population	Growth Mechanics&Ecological Mechanics	United Kingdom	Europe	2008-01-01	WOS:000256233600013
Epithelial Topology	Bioessays	10.1002/bies.20722	Article	MAR 2008	2008	Others	Tissue	Structure-Function Relationships&Growth Mechanics&Adaptive Evolution	USA	North America	2008-03-01	WOS:000253960600008
Estimation, Variation and Importance of Leaf Curvature in Zea Mays Hybrids	Agricultural and Forest Meteorology	10.1016/j.agrformet.2008.05.015	Article	SEP 3 2008	2008	Growth Mechanics	Organ	Structure-Function Relationships&Growth Mechanics	USA	North America	2008-09-03	WOS:000259683600019
Fracturing of Wood Under Superimposed Tension and Torsion	Wood Science and Technology	10.1007/s00226-007-0142-9	Article	JAN 2008	2008	Stress and strain	Others	Mechanical Properties	Austria	Europe	2008-01-01	WOS:000251770300005
Fresh-Stem Bending of Silver Fir and Norway Spruce	Tree Physiology	10.1093/treephys/28.3.355	Article	MAR 2008	2008	Stress and strain&Structural Stability	Organ	Mechanical Properties	Switzerland	Europe	2008-03-01	WOS:000254040600004
How Does Shear Affect Aggregation in Granular Sludge Sequencing Batch Reactors? Relations Between Shear, Hydrophobicity, and Extracellular Polymeric Substances	Water Science and Technology	10.2166/wst.2008.382	Article	2008	2008	Stress and strain&Fluid Mechanics&Growth Mechanics	Others	Structure-Function Relationships&Growth Mechanics	Germany	Europe	2008-01-01	WOS:000258485600001
Hydrodynamic Flow in the Cytoplasm of Plant Cells	Journal of Microscopy	10.1111/j.1365-2818.2008.02033.x	Article; Proceedings Paper	AUG 2008	2008	Fluid Mechanics	Subcellular&Cell	Movement Mechanisms	Netherlands	Europe	2008-08-01	WOS:000258098900010
Influence of Slope on Root System Anchorage of Pinus Yunnanensis	Ecological Engineering	10.1016/j.ecoleng.2007.09.002	Article	JAN 3 2008	2008	Structural Stability	Individual	Mechanical Properties&Structure-Function Relationships&Growth Mechanics&Ecological Mechanics	China	Asia	2008-01-03	WOS:000252768500007
Insights Into Subunit Interactions in the Heterotetrameric Structure of Potato Adp-Glucose Pyrophosphorylase	Biophysical Journal	10.1529/biophysj.107.123042	Article	OCT 15 2008	2008	Others	Subcellular&Cell	Structure-Function Relationships	Turkey	Asia	2008-10-15	WOS:000259503900011
Investigation of the Fracture Mode for Hard and Soft Wheat Endosperm Using the Loading-Unloading Bending Test	Journal of Cereal Science	10.1016/j.jcs.2007.09.004	Article	JUL 2008	2008	Stress and strain	Tissue	Mechanical Properties	China	Asia	2008-07-01	WOS:000256599400022
Leaf Architecture, Lignification, and Tensile Strength During Vegetative Phase Change in Zea Mays	Acta Societatis Botanicorum Poloniae		Article	2008	2008	Stress and strain&Structural Stability&Growth Mechanics	Tissue&Organ	Mechanical Properties&Structure-Function Relationships	USA	North America	2008-01-01	WOS:000260152000001
Magnitude and Direction of Vesicle Dynamics in Growing Pollen Tubes Using Spatiotemporal Image Correlation Spectroscopy and Fluorescence Recovery After Photobleaching	Plant Physiology	10.1104/pp.108.120212	Article	AUG 2008	2008	Fluid Mechanics&Growth Mechanics	Subcellular&Cell	Growth Mechanics&Movement Mechanisms&Structure-Function Relationships	Canada	North America	2008-08-01	WOS:000258184800019
Mapplet: Simulation of Apple Tree Development Using Mixed Stochastic and Biomechanical Models	Functional Plant Biology	10.1071/FP08081	Article; Proceedings Paper	2008	2008	Growth Mechanics	Individual	Growth Mechanics	Australia	Oceania	2008-01-01	WOS:000260794000018
Mechanical Analysis of the Strains Generated by Water Tension in Plant Stems. Part Ii: Strains in Wood and Bark and Apparent Compliance	Tree Physiology	10.1093/treephys/28.10.1513	Article	OCT 2008	2008	Stress and strain	Organ	Structure-Function Relationships&Growth Mechanics	French Guiana	South America	2008-10-01	WOS:000260027200009
Mechanical Role of the Leaf Sheath in Rattans	New Phytologist	10.1111/j.1469-8137.2007.02308.x	Article	2008	2008	Structural Stability&Growth Mechanics	Organ	Mechanical Properties&Structure-Function Relationships&Growth Mechanics&Adaptive Evolution&Ecological Mechanics	France	Europe	2008-01-01	WOS:000252434200010
Microfluidics of Cytoplasmic Streaming and Its Implications for Intracellular Transport	Proceedings of the National Academy of Sciences of the United States of America	10.1073/pnas.0707223105	Article	MAR 11 2008	2008	Fluid Mechanics	Subcellular&Cell	Structure-Function Relationships&Growth Mechanics&Movement Mechanisms	Netherlands	Europe	2008-03-11	WOS:000253930600002
Mode I and Mode Ii Fracture Toughness of Densified Sitka Spruce Fabricated in an Airtight Atmosphere with High-Temperature Steam	Holzforschung	10.1515/HF.2008.012	Article	2008	2008	Stress and strain	Tissue	Mechanical Properties	Japan	Asia	2008-01-01	WOS:000252041400012
Morphogenesis of Growing Soft Tissues	Physical Review Letters	10.1103/PhysRevLett.101.068101	Article	AUG 8 2008	2008	Growth Mechanics	Tissue	Growth Mechanics	France	Europe	2008-08-08	WOS:000258538600070
Phyllotaxis: Cooperation and Competition Between Mechanical and Biochemical Processes	Journal of Theoretical Biology	10.1016/j.jtbi.2007.11.036	Article	APR 7 2008	2008	Growth Mechanics	Tissue	Others	Germany	Europe	2008-04-07	WOS:000255082000004
Physical Properties and Biocompatibility of Cellulose/soy Protein Isolate Membranes Coagulated From Acetic Aqueous Solution	Journal of Biomaterials Science-Polymer Edition	10.1163/156856208783719491	Article	2008	2008	Stress and strain	Tissue&Individual	Mechanical Properties&Structure-Function Relationships	Canada	North America	2008-01-01	WOS:000254681500006
Physical Properties and Mechanical Behavior of Olive Fruits (olea Europaea L.) Under Compression Loading	Journal of Food Engineering	10.1016/j.jfoodeng.2007.11.028	Article	JUL 2008	2008	Stress and strain	Others	Mechanical Properties	Turkey	Asia	2008-07-01	WOS:000254722500008
Prediction of 3-Dimensional Structure of Emv1, a Group 1 Late Embryogenesis Abundant Protein of Vigna Radiata Wilczek.	Plant Omics		Article	NOV 2008	2008	Others	Subcellular&Cell	Structure-Function Relationships	India	Asia	2008-11-01	WOS:000269161200003
Prediction of the Mechanical Properties of Lumber by Stress-Wave Velocity and Pilodyn Penetration of 36-Year-Old Japanese Larch Trees	Holz Als Roh-Und Werkstoff	10.1007/s00107-008-0251-7	Article	AUG 2008	2008	Stress and strain	Others	Others	Japan	Asia	2008-08-01	WOS:000258062600006
Properties of Laminated Veneer Lumber (lvl) Made with Low Density Hardwood Species: Effect of the Pressure Duration	Holz Als Roh-Und Werkstoff	10.1007/s00107-007-0209-1	Article	APR 2008	2008	Stress and strain&Structural Stability	Others	Mechanical Properties	USA	North America	2008-04-01	WOS:000254403000007
Quantitative and Qualitative Changes in Primary and Secondary Stem Organization of Aristolochia Macrophylla During Ontogeny:: Functional Growth Analysis and Experiments	Journal of Experimental Botany	10.1093/jxb/ern151	Article	AUG 2008	2008	Stress and strain&Structural Stability&Growth Mechanics	Tissue&Organ	Mechanical Properties&Structure-Function Relationships&Growth Mechanics	Germany	Europe	2008-08-01	WOS:000258330200005
Root Lodging in Sunflower. Variations in Anchorage Strength Across Genotypes, Soil Types, Crop Population Densities and Crop Developmental Stages	Field Crops Research	10.1016/j.fcr.2007.12.001	Article	MAR 5 2008	2008	Structural Stability	Population	Growth Mechanics&Ecological Mechanics	Argentina	South America	2008-03-05	WOS:000253671100009
Sand Pine (pinus Clausa) Seedling Distribution and Biomechanics in Relation to Microsite Conditions and Proximity to Potential Nurse Plants	Forest Ecology and Management	10.1016/j.foreco.2008.03.014	Article	JUN 15 2008	2008	Growth Mechanics	Individual&Population	Structure-Function Relationships&Growth Mechanics&Ecological Mechanics	USA	North America	2008-06-15	WOS:000257019100015
Setting-up Tension in the Style of Marantaceae	Plant Biology	10.1111/j.1438-8677.2008.00051.x	Article	JUL 2008	2008	Growth Mechanics	Tissue&Organ	Mechanical Properties&Growth Mechanics&Movement Mechanisms	Germany	Europe	2008-07-01	WOS:000256690100004
Simulating the Dynamic Behavior of Douglas-Fir Trees Under Applied Loads by the Finite Element Method	Tree Physiology	10.1093/treephys/28.1.75	Article	JAN 2008	2008	Structural Stability	Individual	Mechanical Properties&Structure-Function Relationships	USA	North America	2008-01-01	WOS:000252571800009
Snares-Molecular Governors in Signalling and Development	Current Opinion in Plant Biology	10.1016/j.pbi.2008.08.006	Review	DEC 2008	2008	Others	Subcellular&Cell	Mechanical Properties&Structure-Function Relationships&Growth Mechanics&Movement Mechanisms	United Kingdom	Europe	2008-12-01	WOS:000261866000005
Stress-Driven Buckling Patterns in Spheroidal Core/shell Structures	Proceedings of the National Academy of Sciences of the United States of America	10.1073/pnas.0810443105	Article	DEC 9 2008	2008	Structural Stability	Organ	Mechanical Properties&Structure-Function Relationships&Growth Mechanics	China	Asia	2008-12-09	WOS:000261706600022
Stretching Single Polysaccharide Molecules Using Afm: a Potential Method for the Investigation of the Intermolecular Uronate Distribution of Alginate?	Food Hydrocolloids	10.1016/j.foodhyd.2007.01.020	Article; Proceedings Paper	JAN 2008	2008	Stress and strain	Others	Mechanical Properties&Structure-Function Relationships	Norway	Europe	2008-01-01	WOS:000250035700004
Structural Investigation and Thermal Stability of New Extruded Wheat Flour Based Polymeric Materials	Carbohydrate Polymers	10.1016/j.carbpol.2007.12.034	Article	SEP 5 2008	2008	Stress and strain	Others	Mechanical Properties	France	Europe	2008-09-05	WOS:000257017500004
The Climbing Habit in Palms: Biomechanics of the Cirrus and Flagellum	American Journal of Botany	10.3732/ajb.0700005	Article	DEC 2008	2008	Structural Stability&Growth Mechanics	Organ	Structure-Function Relationships&Adaptive Evolution&Ecological Mechanics	France	Europe	2008-12-01	WOS:000261759600006
The Effect of (induced) Dislocations on the Tensile Properties of Individual Norway Spruce Fibres	Holzforschung	10.1515/HF.2008.011	Article	2008	2008	Stress and strain	Subcellular&Cell&Tissue	Mechanical Properties&Structure-Function Relationships	Germany	Europe	2008-01-01	WOS:000252041400011
The Fracture Behaviour of Single Wood Fibres is Governed by Geometrical Constraints: in Situ Esem Studies on Three Fibre Types	Wood Science and Technology	10.1007/s00226-008-0214-5	Article	DEC 2008	2008	Stress and strain&Structural Stability	Cell	Mechanical Properties&Structure-Function Relationships	Austria	Europe	2008-12-01	WOS:000260379500006
The Mechanical Behaviour of Veneer Subjected to Bending and Tensile Loads	Holz Als Roh-Und Werkstoff	10.1007/s00107-008-0235-7	Article	AUG 2008	2008	Stress and strain	Others	Mechanical Properties	Germany	Europe	2008-08-01	WOS:000258062600008
The Mechanical Properties of Densified Vtc Wood Relevant for Structural Composites	Holz Als Roh-Und Werkstoff	10.1007/s00107-008-0259-z	Article	DEC 2008	2008	Stress and strain&Viscoelasticity&Structural Stability	Others	Mechanical Properties	Slovenia	Europe	2008-12-01	WOS:000261287400006
The Relationships of Wood-, Gas- and Water Fractions of Tree Stems to Performance and Life History Variation in Tropical Trees	Annals of Botany	10.1093/aob/mcn103	Article	SEP 2008	2008	Structural Stability	Individual&Population	Structure-Function Relationships&Growth Mechanics&Ecological Mechanics	Netherlands	Europe	2008-09-01	WOS:000258471100008
The Transpiration of Water at Negative Pressures in a Synthetic Tree	Nature	10.1038/nature07226	Article	SEP 11 2008	2008	Fluid Mechanics	Others	Mechanical Properties&Movement Mechanisms&Biomimetic Applications	USA	North America	2008-09-11	WOS:000259090800043
Thin Ptfe-Like Membranes Allow Characterizing Germination and Mechanical Penetration Competence of Pathogenic Fungi	Acta Biomaterialia	10.1016/j.actbio.2008.05.011	Article	NOV 2008	2008	Growth Mechanics	Cell&Tissue	Mechanical Properties&Structure-Function Relationships	Germany	Europe	2008-11-01	WOS:000261253400025
To Break a Coralline: Mechanical Constraints on the Size and Survival of a Wave-Swept Seaweed	Journal of Experimental Biology	10.1242/jeb.020495	Article	NOV 1 2008	2008	Fluid Mechanics&Structural Stability	Individual&Population	Mechanical Properties&Structure-Function Relationships&Adaptive Evolution&Ecological Mechanics	USA	North America	2008-11-01	WOS:000260165100018
Tradeoffs Between Hydraulic and Mechanical Stress Responses of Mature Norway Spruce Trunk Wood	Tree Physiology	10.1093/treephys/28.8.1179	Article	AUG 2008	2008	Stress and strain&Fluid Mechanics&Growth Mechanics	Individual	Mechanical Properties&Structure-Function Relationships&Growth Mechanics	Austria	Europe	2008-08-01	WOS:000258841300004
Uncovering Channels in Photosystem Ii by Computer Modelling: Current Progress, Future Prospects, and Lessons From Analogous Systems	Photosynthesis Research	10.1007/s11120-008-9358-2	Review	OCT 2008	2008	Others	Subcellular&Cell	Structure-Function Relationships	Sweden	Europe	2008-10-01	WOS:000261577900043
Understanding the Impact of Root Morphology on Overturning Mechanisms: a Modelling Approach	Annals of Botany	10.1093/aob/mcm245	Article	MAY 2008	2008	Stress and strain&Structural Stability	Individual	Mechanical Properties&Structure-Function Relationships&Growth Mechanics&Movement Mechanisms&Adaptive Evolution	China	Asia	2008-05-01	WOS:000255524800017
Volvox Barberi, the Fastest Swimmer of the Volvocales (chlorophyceae)	Journal of Phycology	10.1111/j.1529-8817.2008.00603.x	Article	DEC 2008	2008	Fluid Mechanics	Individual&Population	Structure-Function Relationships&Movement Mechanisms&Adaptive Evolution&Ecological Mechanics	Argentina	South America	2008-12-01	WOS:000261334200006
Windthrow Damage in Picea Abies is Associated with Physical and Chemical Stem Wood Properties	Trees-Structure and Function	10.1007/s00468-007-0206-3	Article	AUG 2008	2008	Structural Stability	Individual&Population	Mechanical Properties&Structure-Function Relationships&Growth Mechanics	Switzerland	Europe	2008-08-01	WOS:000257385200006
Wood Anatomy and Hydraulic Architecture of Stems and Twigs of Some Mediterranean Trees and Shrubs Along a Mesic-Xeric Gradient	Trees-Structure and Function	10.1007/s00468-008-0222-y	Article	OCT 2008	2008	Others	Tissue	Structure-Function Relationships&Adaptive Evolution	Italy	Europe	2008-10-01	WOS:000259258900005
Xylemanatomy of Betula Pendula Roth Saplings:: Relationship to Physical Vascular Models	Gayana Botanica		Article	2008	2008	Fluid Mechanics&Structural Stability	Organ	Mechanical Properties&Structure-Function Relationships	Australia	Oceania	2008-01-01	WOS:000258598700004
A Dynamic Model of Darkness Tolerance for Phytoplankton: Model Description	Hydrobiologia	10.1007/s10750-008-9601-z	Article	FEB 2009	2009	Growth Mechanics	Cell&Population	Others	Japan	Asia	2009-02-01	WOS:000261751000006
A General Quantitative Theory of Forest Structure and Dynamics	Proceedings of the National Academy of Sciences of the United States of America	10.1073/pnas.0812294106	Article	APR 28 2009	2009	Growth Mechanics	Individual&Population	Structure-Function Relationships&Growth Mechanics&Ecological Mechanics	Mexico	North America	2009-04-28	WOS:000265584500032
A Novel Method for 3-D Microstructure Modeling of Pome Fruit Tissue Using Synchrotron Radiation Tomography Images	Journal of Food Engineering	10.1016/j.jfoodeng.2009.01.008	Article	JUL 2009	2009	Growth Mechanics	Tissue	Mechanical Properties&Structure-Function Relationships&Growth Mechanics	Belgium	Europe	2009-07-01	WOS:000265466700003
A 'simplest' Steady-State Munch-Like Model of Phloem Translocation, with Source and Pathway and Sink	Functional Plant Biology	10.1071/FP08278	Article	2009	2009	Fluid Mechanics	Tissue	Mechanical Properties&Movement Mechanisms	USA	North America	2009-01-01	WOS:000267601900006
Anatomic Adaptive Strategies of Some Cormophytes with Individuals Growing in Light and Shade Conditions	Notulae Botanicae Horti Agrobotanici Cluj-Napoca		Article	JUL-DEC 2009	2009	Others	Tissue&Organ	Structure-Function Relationships&Adaptive Evolution	Oman	Asia	2009-07-01	WOS:000272606600005
Application of the Greenlab Model to Simulate and Optimize Wood Production and Tree Stability: a Theoretical Study	Silva Fennica	10.14214/sf.201	Article; Proceedings Paper	2009	2009	Structural Stability&Growth Mechanics	Individual	Structure-Function Relationships&Growth Mechanics	China	Asia	2009-01-01	WOS:000269584700012
Biomaterial Systems for Mechanosensing and Actuation	Nature	10.1038/nature08603	Review	NOV 26 2009	2009	Growth Mechanics	Tissue&Organ&Individual	Mechanical Properties&Structure-Function Relationships&Adaptive Evolution&Biomimetic Applications	Austria	Europe	2009-11-26	WOS:000272144200032
Biomechanical Design and Long-Term Stability of Trees: Morphological and Wood Traits Involved in the Balance Between Weight Increase and the Gravitropic Reaction	Journal of Theoretical Biology	10.1016/j.jtbi.2008.10.011	Article	FEB 7 2009	2009	Structural Stability&Growth Mechanics	Organ	Structure-Function Relationships&Growth Mechanics&Movement Mechanisms&Adaptive Evolution	France	Europe	2009-02-07	WOS:000263077100008
Biomechanics of Invasive Growth by Armillaria Rhizomorphs	Fungal Genetics and Biology	10.1016/j.fgb.2009.04.005	Article	SEP 2009	2009	Growth Mechanics	Tissue	Structure-Function Relationships&Growth Mechanics	USA	North America	2009-09-01	WOS:000268742100007
Biomechanics of Isolated Tomato (solanum Lycopersicum) Fruit Cuticles During Ripening: the Role of Flavonoids	Functional Plant Biology	10.1071/FP09039	Article	2009	2009	Viscoelasticity&Structural Stability	Tissue	Mechanical Properties&Structure-Function Relationships	Spain	Europe	2009-01-01	WOS:000267601900004
Biotechnical Means of Soil Stabilization Using Willow Cuttings	Journal of Soil and Water Conservation	10.2489/jswc.64.2.105	Article	MAR-APR 2009	2009	Stress and strain&Structural Stability	Others	Mechanical Properties	China	Asia	2009-03-01	WOS:000265176500012
Brushing Effects on the Growth and Mechanical Properties of Corispermum Mongolicum Vary with Water Regime	Plant Biology	10.1111/j.1438-8677.2008.00168.x	Article	SEP 2009	2009	Stress and strain&Growth Mechanics	Individual	Growth Mechanics&Adaptive Evolution	China	Asia	2009-09-01	WOS:000268793400007
Constraints on Leaf Structural Traits in Wetland Plants	American Journal of Botany	10.3732/ajb.0800312	Article	JUN 2009	2009	Structural Stability	Organ	Mechanical Properties&Structure-Function Relationships&Growth Mechanics&Adaptive Evolution&Ecological Mechanics	Canada	North America	2009-06-01	WOS:000266684800002
Crown Structure and Wood Properties: Influence on Tree Sway and Response to High Winds	American Journal of Botany	10.3732/ajb.0800226	Article	MAY 2009	2009	Structural Stability	Individual	Structure-Function Relationships&Growth Mechanics&Ecological Mechanics	France	Europe	2009-05-01	WOS:000265900900003
Dancing Genomes: Fungal Nuclear Positioning	Nature Reviews Microbiology	10.1038/nrmicro2249	Review	DEC 2009	2009	Others	Subcellular&Cell	Structure-Function Relationships&Growth Mechanics&Movement Mechanisms	USA	North America	2009-12-01	WOS:000271757000012
Density Profile and Morphology of Viscoelastic Thermal Compressed Wood	Wood Science and Technology	10.1007/s00226-008-0198-1	Article	FEB 2009	2009	Viscoelasticity	Cell&Tissue	Mechanical Properties&Structure-Function Relationships	Slovenia	Europe	2009-02-01	WOS:000263392100005
Determination of Cutting Properties, Protein and Mineral Content of Silage Corn Stalk	Asian Journal of Chemistry		Article	AUG-SEP 2009	2009	Stress and strain	Organ	Mechanical Properties	Turkey	Asia	2009-08-01	WOS:000269018200087
Developmental Plasticity and Biomechanics of Treelets and Lianas in Manihot Aff. Quinquepartita (euphorbiaceae): a Branch-Angle Climber of French Guiana	Annals of Botany	10.1093/aob/mcp078	Article	JUN 2009	2009	Structural Stability&Growth Mechanics	Organ&Individual	Mechanical Properties&Structure-Function Relationships&Growth Mechanics	France	Europe	2009-06-01	WOS:000266343300008
Differential Growth and Residual Stress in Cylindrical Elastic Structures	Philosophical Transactions of the Royal Society A-Mathematical Physical and Engineering Sciences	10.1098/rsta.2009.0114	Article	SEP 13 2009	2009	Growth Mechanics	Tissue&Organ	Growth Mechanics	USA	North America	2009-09-13	WOS:000268735700012
Dynamic Coordination of Cytoskeletal and Cell Wall Systems During Plant Cell Morphogenesis	Current Biology	10.1016/j.cub.2009.07.056	Review	SEP 15	2009	Growth Mechanics&Structural Stability	Subcellular&Cell&Tissue&Organ	Mechanical Properties&Structure-Function Relationships&Growth Mechanics&Others	USA	North America
Effect of Concentration and Temperature on Flow Properties of Alyssum Homolocarpum Seed Gum Solutions: Assessment of Time Dependency and Thixotropy	Food Biophysics	10.1007/s11483-009-9134-7	Article	DEC 2009	2009	Viscoelasticity	Others	Structure-Function Relationships	Iran	Asia	2009-12-01	WOS:000271749300013
Effect of Screw Configuration and Raw Material on Some Properties of Barley Extrudates	Journal of Food Engineering	10.1016/j.jfoodeng.2008.12.010	Article	JUN 2009	2009	Viscoelasticity	Others	Mechanical Properties&Structure-Function Relationships	Turkey	Asia	2009-06-01	WOS:000264666800003
Effects of Surface Topography and Chemistry of Rumex Obtusifolius Leaves on the Attachment of the Beetle Gastrophysa Viridula	Entomologia Experimentalis Et Applicata	10.1111/j.1570-7458.2008.00806.x	Article	MAR 2009	2009	Others	Individual	Structure-Function Relationships&Movement Mechanisms	Germany	Europe	2009-03-01	WOS:000263036100002
Evolution of Lamina Anatomy in the Palm Family (arecaceae)	American Journal of Botany	10.3732/ajb.0800396	Article	AUG 2009	2009	Growth Mechanics	Tissue&Organ	Adaptive Evolution	USA	North America	2009-08-01	WOS:000268762600009
Fracture Toughness, Chip Types and the Mechanics of Cutting Wood. a Review Cost Action E35 2004-2008: Wood Machining - Micromechanics and Fracture	Holzforschung	10.1515/HF.2009.017	Review	MAR 2009	2009	Stress and strain	Others	Mechanical Properties	Italy	Europe	2009-03-01	WOS:000263932200007
Functional Diversity in Gravitropic Reaction Among Tropical Seedlings in Relation to Ecological and Developmental Traits	Journal of Experimental Botany	10.1093/jxb/erp276	Article	NOV 2009	2009	Growth Mechanics	Organ&Individual	Structure-Function Relationships&Growth Mechanics&Movement Mechanisms&Ecological Mechanics	France	Europe	2009-11-01	WOS:000271389400017
Gliding Hexapods and the Origins of Insect Aerial Behaviour	Biology Letters	10.1098/rsbl.2009.0029	Article	AUG 23 2009	2009	Fluid Mechanics	Individual&Population	Adaptive Evolution&Ecological Mechanics	Panama	North America	2009-08-23	WOS:000267881700021
Gross Vs. Net Income: How Plant Toughness Affects Performance of an Insect Herbivore	Ecology	10.1890/09-0130.1	Article	DEC 2009	2009	Stress and strain	Individual&Population	Mechanical Properties&Structure-Function Relationships	Australia	Oceania	2009-12-01	WOS:000272700800011
Hierarchical Organisation of the Trap in the Protocarnivorous Plant Roridula Gorgonias (roridulaceae)	Journal of Experimental Biology	10.1242/jeb.034280	Article	OCT 1 2009	2009	Viscoelasticity	Organ	Structure-Function Relationships&Adaptive Evolution	Germany	Europe	2009-10-01	WOS:000270411700026
Hygromorphs: From Pine Cones to Biomimetic Bilayers	Journal of the Royal Society Interface	10.1098/rsif.2009.0184	Article	OCT 6 2009	2009	Others	Cell&Tissue&Organ	Structure-Function Relationships&Movement Mechanisms&Biomimetic Applications	USA	North America	2009-10-06	WOS:000269197900011
Influence of Intermediate Deformation Rates in Softwoods Characterized with Fracture Resistance R-Curves	Wood Science and Technology	10.1007/s00226-009-0267-0	Article	NOV 2009	2009	Stress and strain	Others	Mechanical Properties	Italy	Europe	2009-11-01	WOS:000271505000005
Interactive Effects of Spectral Shading and Mechanical Stress on the Expression and Costs of Shade Avoidance	American Naturalist	10.1086/595761	Article	FEB 2009	2009	Stress and strain&Structural Stability&Growth Mechanics	Individual&Population	Structure-Function Relationships&Growth Mechanics	Netherlands	Europe	2009-02-01	WOS:000262704600010
Investigation of the Interaction Between the Large and Small Subunits of Potato Adp-Glucose Pyrophosphorylase	Plos Computational Biology	10.1371/journal.pcbi.1000546	Article	OCT 2009	2009	Others	Subcellular&Cell	Structure-Function Relationships	Turkey	Asia	2009-10-01	WOS:000272033100026
Linking Plant Morphological Traits to Uprooting Resistance in Eroded Marly Lands (southern Alps, France)	Plant and Soil	10.1007/s11104-009-9920-5	Article	NOV 2009	2009	Structural Stability	Individual	Structure-Function Relationships&Growth Mechanics&Ecological Mechanics	France	Europe	2009-11-01	WOS:000271028800002
Low-Temperature Single-Molecule Spectroscopy on Photosynthetic Pigment-Protein Complexes From Purple Bacteria	Photosynthesis Research	10.1007/s11120-009-9450-2	Review	SEP 2009	2009	Others	Subcellular&Cell	Structure-Function Relationships	Germany	Europe	2009-09-01	WOS:000269885200008
Measurement of Mechanical Forces Generated by Plant P-Protein Aggregates (forisomes)	European Biophysics Journal with Biophysics Letters	10.1007/s00249-008-0382-0	Article	APR 2009	2009	Stress and strain	Subcellular&Cell	Mechanical Properties&Biomimetic Applications	Germany	Europe	2009-04-01	WOS:000264263100018
Mechanical and Biological Consequences of Repetitive Loading: Crack Initiation and Fatigue Failure in the Red Macroalga Mazzaella	Journal of Experimental Biology	10.1242/jeb.026989	Review	APR 1 2009	2009	Structural Stability	Organ&Population	Ecological Mechanics	USA	North America	2009-04-01	WOS:000264444100017
Mechanical Strength of Stems in Aquatic Macrophytes	Acta Societatis Botanicorum Poloniae	10.5586/asbp.2009.022	Article	2009	2009	Stress and strain&Fluid Mechanics&Structural Stability	Individual&Population	Mechanical Properties&Structure-Function Relationships&Growth Mechanics&Adaptive Evolution&Ecological Mechanics	Poland	Europe	2009-01-01	WOS:000270599600001
Mechanics and Modeling of Plant Cell Growth	Trends in Plant Science	10.1016/j.tplants.2009.07.006	Review	SEP 2009	2009	Stress and strain&Growth Mechanics&Structural Stability	Subcellular&Cell	Mechanical Properties&Growth Mechanics	Canada	North America	2009-09-01	WOS:000270248400002
Microfilament Orientation Constrains Vesicle Flow and Spatial Distribution in Growing Pollen Tubes	Biophysical Journal	10.1016/j.bpj.2009.07.038	Article	OCT 7 2009	2009	Fluid Mechanics&Growth Mechanics	Subcellular&Cell	Structure-Function Relationships&Movement Mechanisms&Growth Mechanics	Canada	North America	2009-10-07	WOS:000270586000003
Mode I Interlaminar Fracture Property of Moso Bamboo (phyllostachys Pubescens)	Wood Science and Technology	10.1007/s00226-009-0265-2	Article; Proceedings Paper	AUG 2009	2009	Others	Cell&Tissue	Mechanical Properties	Canada	North America	2009-08-01	WOS:000268729400013
Modelling Airflow Within Model Plant Canopies Using an Integrated Approach	Computers and Electronics in Agriculture	10.1016/j.compag.2008.11.002	Article	APR 2009	2009	Fluid Mechanics	Others	Others	Belgium	Europe	2009-04-01	WOS:000264700900002
Moving with Climbing Plants From Charles Darwin's Time Into the 21st Century	American Journal of Botany	10.3732/ajb.0900045	Review	JUL 2009	2009	Growth Mechanics	Tissue&Organ&Individual&Population	Mechanical Properties&Structure-Function Relationships&Growth Mechanics&Movement Mechanisms&Adaptive Evolution&Ecological Mechanics	France	Europe	2009-07-01	WOS:000267870800001
Multiscale Effects and Capillary Interactions in Functional Biomimetic Surfaces for Energy Conversion and Green Engineering	Philosophical Transactions of the Royal Society A-Mathematical Physical and Engineering Sciences	10.1098/rsta.2009.0008	Article	APR 28 2009	2009	Fluid Mechanics	Others	Biomimetic Applications	USA	North America	2009-04-28	WOS:000264660700004
Multi-Scale Simulation of Plant Tissue Deformation Using a Model for Individual Cell Mechanics	Physical Biology	10.1088/1478-3975/6/1/016009	Article	MAR 2009	2009	Stress and strain	Others	Mechanical Properties	Belgium	Europe	2009-03-01	WOS:000266148700016
Nanoindentation of Juvenile and Mature Loblolly Pine (pinus Taeda L.) Wood Fibers as Affected by Thermomechanical Refining Pressure	Wood Science and Technology	10.1007/s00226-009-0266-1	Article	NOV 2009	2009	Stress and strain&Viscoelasticity	Cell	Mechanical Properties	Canada	North America	2009-11-01	WOS:000271505000006
Oak Leaves as Aerosol Collectors: Relationships with Wind Velocity and Particle Size Distribution. Experimental Results and Their Implications	Trees-Structure and Function	10.1007/s00468-009-0366-4	Article	DEC 2009	2009	Fluid Mechanics	Others	Ecological Mechanics	Sweden	Europe	2009-12-01	WOS:000271504800013
Onion Epidermis as a New Model to Study the Control of Growth Anisotropy in Higher Plants	Journal of Experimental Botany	10.1093/jxb/erp251	Article	2009	2009	Growth Mechanics	Tissue	Structure-Function Relationships&Growth Mechanics	Belgium	Europe	2009-01-01	WOS:000270906800018
Physical and Flow Properties of Regular and Reduced Fat Distillers Dried Grains with Solubles (ddgs)	Food and Bioprocess Technology	10.1007/s11947-007-0026-x	Article	JUN 2009	2009	Stress and strain	Others	Mechanical Properties	USA	North America	2009-06-01	WOS:000264101600004
Physical and Mechanical Properties of Washed Sediment Mixed with Organic Matter	Soil Use and Management	10.1111/j.1475-2743.2009.00209.x	Article	JUN 2009	2009	Structural Stability	Others	Mechanical Properties&Structure-Function Relationships	France	Europe	2009-06-01	WOS:000266269100006
Polar Growth in Pollen Tubes is Associated with Spatially Confined Dynamic Changes in Cell Mechanical Properties	Developmental Biology	10.1016/j.ydbio.2009.07.044	Article	OCT 15 2009	2009	Stress and strain&Growth Mechanics	Subcellular&Cell	Mechanical Properties&Growth Mechanics	Canada	North America	2009-10-15	WOS:000270702900011
Reactions and Energy Absorption of Trees Subject to Rockfall: a Detailed Assessment Using a New Experimental Method	Tree Physiology	10.1093/treephys/tpn030	Article	MAR 2009	2009	Stress and strain&Structural Stability	Individual	Mechanical Properties&Structure-Function Relationships&Ecological Mechanics	Switzerland	Europe	2009-03-01	WOS:000265849600004
Shape and Dynamics of Tip-Growing Cells	Current Biology	10.1016/j.cub.2009.10.075	Article	DEC 29 2009	2009	Growth Mechanics	Cell	Structure-Function Relationships&Growth Mechanics	USA	North America	2009-12-29	WOS:000273411600025
Structure and Biomechanics of Trapping Flower Trichomes and Their Role in the Pollination Biology of Aristolochia Plants (aristolochiaceae)	New Phytologist	10.1111/j.1469-8137.2009.03013.x	Article	2009	2009	Others	Cell&Tissue&Organ	Structure-Function Relationships&Growth Mechanics&Adaptive Evolution&Ecological Mechanics	Germany	Europe	2009-01-01	WOS:000271644500023
Structure-Function Relationships of Different Vascular Bundle Types in the Stem of the Mexican Fanpalm (washingtonia Robusta)	New Phytologist	10.1111/j.1469-8137.2008.02759.x	Article	2009	2009	Structural Stability&Growth Mechanics	Tissue&Organ	Mechanical Properties&Structure-Function Relationships&Growth Mechanics&Adaptive Evolution	Germany	Europe	2009-01-01	WOS:000264635400017
Surface Tension Propulsion of Fungal Spores	Journal of Experimental Biology	10.1242/jeb.029975	Article	SEP 1 2009	2009	Fluid Mechanics	Subcellular&Cell	Structure-Function Relationships&Movement Mechanisms&Biomimetic Applications	France	Europe	2009-09-01	WOS:000268995100024
Tensioning the Helix: a Mechanism for Force Generation in Twining Plants	Proceedings of the Royal Society B-Biological Sciences	10.1098/rspb.2009.0380	Article	JUL 22 2009	2009	Growth Mechanics	Organ	Mechanical Properties&Growth Mechanics&Movement Mechanisms	France	Europe	2009-07-22	WOS:000267280900017
The Effect of Mechanical Stimulation on Root and Shoot Development of Young Containerised Quercus Robur and Robinia Pseudoacacia Trees	Trees-Structure and Function	10.1007/s00468-009-0360-x	Article	DEC 2009	2009	Growth Mechanics	Organ&Individual	Mechanical Properties&Structure-Function Relationships&Growth Mechanics	Belgium	Europe	2009-12-01	WOS:000271504800008
The Effect of Root Architecture and Root Loss Through Trenching on the Anchorage of Tropical Urban Trees (eugenia Grandis Wight)	Trees-Structure and Function	10.1007/s00468-008-0269-9	Review	APR 2009	2009	Structural Stability	Individual	Mechanical Properties&Structure-Function Relationships	France	Europe	2009-04-01	WOS:000264136900001
The Mechanics of Explosive Seed Dispersal in Orange Jewelweed (impatiens Capensis)	Journal of Experimental Botany	10.1093/jxb/erp070	Article	MAY 2009	2009	Others	Tissue	Mechanical Properties&Structure-Function Relationships&Growth Mechanics&Movement Mechanisms	USA	North America	2009-05-01	WOS:000266115300015
The Power and Control of Gravitropic Movements in Plants: a Biomechanical and Systems Biology View	Journal of Experimental Botany	10.1093/jxb/ern341	Review	FEB 2009	2009	Growth Mechanics	Tissue&Organ	Others	France	Europe	2009-02-01	WOS:000263953400012
The Shape of a Long Leaf	Proceedings of the National Academy of Sciences of the United States of America	10.1073/pnas.0911954106	Article	DEC 29 2009	2009	Growth Mechanics	Organ	Growth Mechanics	USA	North America	2009-12-29	WOS:000273178700005
The Tubulin-Bound Conformation of Paclitaxel: T-Taxol Vs Ptx-Ny	Journal of Natural Products	10.1021/np800662j	Article	MAR 2009	2009	Others	Subcellular&Cell	Structure-Function Relationships	USA	North America	2009-03-01	WOS:000264627600016
Theoretical and Experimental Study of a Mechanical Model Describing the Trunk Behaviour of Mature Beech Trees (fagus Sylvatica L.) Under the Static Loading of the Crown	Trees-Structure and Function	10.1007/s00468-009-0367-3	Review	DEC 2009	2009	Growth Mechanics	Individual	Growth Mechanics	France	Europe	2009-12-01	WOS:000271504800002
Towards a Functional Understanding of Cell Growth Dynamics in Shoot Meristem Stem-Cell Niche	Seminars in Cell & Developmental Biology	10.1016/j.semcdb.2009.09.014	Review	DEC 2009	2009	Growth Mechanics	Cell&Tissue	Mechanical Properties&Structure-Function Relationships&Growth Mechanics	USA	North America	2009-12-01	WOS:000274301700016
Uncovering Hidden Treasures in Pollen Tube Growth Mechanics	Trends in Plant Science	10.1016/j.tplants.2009.03.008	Review	JUN 2009	2009	Growth Mechanics	Subcellular&Cell	Growth Mechanics&Movement Mechanisms	Netherlands	Europe	2009-06-01	WOS:000267721700006
Universal Foliage-Stem Scaling Across Environments and Species in Dicot Trees: Plasticity, Biomechanics and Corner's Rules	Ecology Letters	10.1111/j.1461-0248.2008.01275.x	Article	MAR 2009	2009	Growth Mechanics	Organ	Structure-Function Relationships&Adaptive Evolution	Mexico	North America	2009-03-01	WOS:000263520100005
What Makes a Gate? the Ins and Outs of Kv-Like K+ Channels in Plants	Trends in Plant Science	10.1016/j.tplants.2009.04.001	Review	JUL 2009	2009	Others	Subcellular&Cell	Structure-Function Relationships&Adaptive Evolution	Germany	Europe	2009-07-01	WOS:000268347100005
Wind Gusts and Plant Aeroelasticity Effects on the Aerodynamics of Pollen Shedding: a Hypothetical Turbulence-Initiated Wind-Pollination Mechanism	Journal of Theoretical Biology	10.1016/j.jtbi.2009.04.027	Article	AUG 21 2009	2009	Fluid Mechanics	Others	Others	USA	North America	2009-08-21	WOS:000274798100012
Wood Density and Its Radial Variation in Six Canopy Tree Species Differing in Shade-Tolerance in Western Thailand	Annals of Botany	10.1093/aob/mcp118	Article	AUG 2009	2009	Growth Mechanics	Individual&Population	Structure-Function Relationships&Growth Mechanics	Australia	Oceania	2009-08-01	WOS:000268106300009
A Biomechanical Study on Burst Mechanisms of Plant Fruit: Stress Analysis of Pericarps Before Bursting	Journal of the Mechanical Behavior of Biomedical Materials	10.1016/j.jmbbm.2010.05.008	Article	OCT 2010	2010	Stress and strain&Growth Mechanics	Tissue	Mechanical Properties&Structure-Function Relationships&Growth Mechanics&Movement Mechanisms&Adaptive Evolution	Japan	Asia	2010-10-01	WOS:000282198000006
A Modeling Study on How Cell Division Affects Properties of Epithelial Tissues Under Isotropic Growth	Plos One	10.1371/journal.pone.0011750	Article	JUL 30 2010	2010	Growth Mechanics	Tissue	Others	Sweden	Europe	2010-07-30	WOS:000280520300003
A New Integrated Cfd Modelling Approach Towards Air-Assisted Orchard Spraying. Part I. Model Development and Effect of Wind Speed and Direction on Sprayer Airflow	Computers and Electronics in Agriculture	10.1016/j.compag.2009.11.005	Article	MAY 2010	2010	Fluid Mechanics	Individual	Others	Belgium	Europe	2010-05-01	WOS:000276823400002
A Particle-Based Model to Simulate the Micromechanics of Single-Plant Parenchyma Cells and Aggregates	Physical Biology	10.1088/1478-3975/7/2/026006	Article	JUN 2010	2010	Stress and strain&Viscoelasticity&Fluid Mechanics	Cell&Tissue	Mechanical Properties&Structure-Function Relationships	Belgium	Europe	2010-06-01	WOS:000278408200007
Aba Receptors: the Start of a New Paradigm in Phytohormone Signalling	Journal of Experimental Botany	10.1093/jxb/erq151	Review	JUL 2010	2010	Others	Subcellular&Cell	Structure-Function Relationships	Saudi Arabia	Asia	2010-07-01	WOS:000280016200003
An Introduction to the Mechanics of Morphogenesis for Plant Biologists	Trends in Plant Science	10.1016/j.tplants.2010.04.002	Review	JUN 2010	2010	Growth Mechanics	Cell&Tissue&Organ	Growth Mechanics	France	Europe	2010-06-01	WOS:000279311500007
Analysing Lodging of the Panicle Bearing Cereal Teff (eragrostis Tef)	New Phytologist	10.1111/j.1469-8137.2010.03224.x	Article	2010	2010	Structural Stability	Individual&Population	Mechanical Properties	Netherlands	Europe	2010-01-01	WOS:000276617600017
Anatomy and Development of Fruits in Piriqueta and Turnera (turneraceae)	Boletin De La Sociedad Argentina De Botanica		Article	DEC 2010	2010	Others	Tissue&Organ	Structure-Function Relationships&Growth Mechanics&Adaptive Evolution	Argentina	South America	2010-12-01	WOS:000286446200006
Antifreeze Protein in Antarctic Marine Diatom, Chaetoceros Neogracile	Marine Biotechnology	10.1007/s10126-009-9250-x	Article	NOV 2010	2010	Others	Subcellular&Cell	Structure-Function Relationships&Adaptive Evolution	Republic of Korea	Asia	2010-11-01	WOS:000284599000002
Below-Ground Herbivory and Root Toughness: a Potential Model System Using Lignin-Modified Tobacco	Physiological Entomology	10.1111/j.1365-3032.2010.00723.x	Article	JUN 2010	2010	Stress and strain	Tissue&Organ	Mechanical Properties&Structure-Function Relationships	United Kingdom	Europe	2010-06-01	WOS:000277806900012
Chemical Stimulation of the Arabidopsis Thaliana Root Using Multi-Laminar Flow on a Microfluidic Chip	Lab on a Chip	10.1039/c004629a	Article	2010	2010	Fluid Mechanics	Tissue&Organ	Mechanical Properties&Structure-Function Relationships&Growth Mechanics&Movement Mechanisms	USA	North America	2010-01-01	WOS:000280394800018
Common Trade-Offs Between Xylem Resistance to Cavitation and Other Physiological Traits Do Not Hold Among Unrelated Populus Deltoidesx Populus Nigra Hybrids	Plant Cell and Environment	10.1111/j.1365-3040.2010.02164.x	Article	SEP 2010	2010	Others	Tissue&Organ&Individual	Structure-Function Relationships&Adaptive Evolution	France	Europe	2010-09-01	WOS:000280661300010
Comparative Analysis of Thermally Modified and Native Spruce Loaded Perpendicular to the Grain	European Journal of Wood and Wood Products	10.1007/s00107-010-0457-3	Article	AUG 2010	2010	Stress and strain	Subcellular&Cell&Tissue	Mechanical Properties	Germany	Europe	2010-08-01	WOS:000281072200003
Computational Morphodynamics: a Modeling Framework to Understand Plant Growth	Annual Review of Plant Biology, Vol 61	10.1146/annurev-arplant-042809-112213	Review; Book Chapter	2010	2010	Growth Mechanics	Cell&Tissue	Mechanical Properties&Structure-Function Relationships&Growth Mechanics	USA	North America	2010-01-01	WOS:000278924400004
Ct-Scanning and Modelling of the Capillary Water Uptake in Aspen, Oak and Pine	European Journal of Wood and Wood Products	10.1007/s00107-009-0359-4	Article	FEB 2010	2010	Fluid Mechanics	Organ	Structure-Function Relationships	Sweden	Europe	2010-02-01	WOS:000273809500009
Dehydration-Induced Expression of a 31-Kda Dehydrin in Polypodium Polypodioides (polypodiaceae) May Enable Large, Reversible Deformation of Cell Walls	American Journal of Botany	10.3732/ajb.0900285	Article	APR 2010	2010	Structural Stability	Subcellular&Cell&Tissue	Mechanical Properties&Structure-Function Relationships&Adaptive Evolution	Italy	Europe	2010-04-01	WOS:000276045500001
Dynamic Regulation of Guard Cell Anion Channels by Cytosolic Free Ca2+concentration and Protein Phosphorylation	Plant Journal	10.1111/j.1365-313X.2009.04108.x	Article	MAR 2010	2010	Others	Cell	Structure-Function Relationships	United Kingdom	Europe	2010-03-01	WOS:000274805600008
Dynamic Rheological Properties of Plant Cell-Wall Particle Dispersions	Colloids and Surfaces B-Biointerfaces	10.1016/j.colsurfb.2010.07.041	Article	DEC 1 2010	2010	Viscoelasticity	Tissue	Structure-Function Relationships	Australia	Oceania	2010-12-01	WOS:000282920100011
Eucalyptus Pulp Fibres as Alternative Reinforcement to Engineered Cement-Based Composites	Industrial Crops and Products	10.1016/j.indcrop.2009.10.009	Article	MAR 2010	2010	Structural Stability	Others	Mechanical Properties	Brazil	South America	2010-03-01	WOS:000275972700005
Exposición a Daño Mecánico Y Resistencia En Telarañas De Thaida Peculiaris En Un Bosque Templado Del Noroeste Patagónico	Ecología Austral		research-article	2010-04	2010	Structural Stability	Individual	Adaptive Evolution&Ecological Mechanics	Argentina	South America	2010-04-01	SCIELO:S1667-782X2010000100006
Fasciclin-Like Arabinogalactan Proteins: Specialization for Stem Biomechanics and Cell Wall Architecture in Arabidopsis and Eucalyptus	Plant Journal	10.1111/j.1365-313X.2010.04181.x	Article	MAY 2010	2010	Stress and strain&Structural Stability	Tissue&Organ	Mechanical Properties&Structure-Function Relationships	Australia	Oceania	2010-05-01	WOS:000277609500013
Finite Element Model of Polar Growth in Pollen Tubes	Plant Cell	10.1105/tpc.110.075754	Article	AUG 2010	2010	Stress and strain&Growth Mechanics&Fluid Mechanics	Cell	Mechanical Properties&Structure-Function Relationships&Growth Mechanics	Canada	North America	2010-08-01	WOS:000282270600008
Finite Element Modelling of Cell Wall Properties for Onion Epidermis Using a Fibre-Reinforced Hyperelastic Model	Journal of Structural Biology	10.1016/j.jsb.2010.08.012	Article	DEC 2010	2010	Stress and strain	Tissue	Mechanical Properties	United Kingdom	Europe	2010-12-01	WOS:000283964000012
From Falling to Flying: the Path to Powered Flight of a Robotic Samara Nano Air Vehicle	Bioinspiration & Biomimetics	10.1088/1748-3182/5/4/045009	Article	DEC 2010	2010	Fluid Mechanics	Others	Others	USA	North America	2010-12-01	WOS:000284574000010
Fruit Cuticle Lipid Composition During Development in Tomato Ripening Mutants	Physiologia Plantarum	10.1111/j.1399-3054.2009.01342.x	Article	MAY 2010	2010	Others	Organ	Structure-Function Relationships	USA	North America	2010-05-01	WOS:000277357700009
Gravity-Induced Pin Transcytosis for Polarization of Auxin Fluxes in Gravity-Sensing Root Cells	Proceedings of the National Academy of Sciences of the United States of America	10.1073/pnas.1013145107	Article	DEC 21 2010	2010	Others	Subcellular&Cell	Movement Mechanisms	Belgium	Europe	2010-12-21	WOS:000285521800074
How Far and How Fast Can Mushroom Spores Fly? Physical Limits on Ballistospore Size and Discharge Distance in the Basidiomycota	Fungal Biology	10.1016/j.funbio.2010.06.002	Article	AUG 2010	2010	Fluid Mechanics	Cell	Structure-Function Relationships&Movement Mechanisms	USA	North America	2010-08-01	WOS:000280928100008
How to Shape a Cylinder: Pollen Tube as a Model System for the Generation of Complex Cellular Geometry	Sexual Plant Reproduction	10.1007/s00497-009-0121-4	Review	MAR 2010	2010	Stress and strain&Structural Stability&Growth Mechanics	Subcellular&Cell	Mechanical Properties&Growth Mechanics&Structure-Function Relationships	Canada	North America	2010-03-01	WOS:000274657800007
Hygrochastic Capsule Dehiscence in New Zealand Alpine Veronica (plantaginaceae)	American Journal of Botany	10.3732/ajb.1000066	Article	SEP 2010	2010	Stress and strain	Organ&Individual&Population	Mechanical Properties&Structure-Function Relationships&Movement Mechanisms&Adaptive Evolution	New Zealand	Oceania	2010-09-01	WOS:000281539000001
Influence of Biomechanics and Growing Space on Tree Growth in Young Pinus Sylvestris Stands	Forest Ecology and Management	10.1016/j.foreco.2010.09.006	Article	DEC 15 2010	2010	Growth Mechanics	Individual	Growth Mechanics&Ecological Mechanics	Sweden	Europe	2010-12-15	WOS:000284734300009
Influence of Planting Angle on the Shooting and Rooting of Cuttings of Phyllanthus Sellowianus (klotzsch) Mull. Arg.	Ciencia Florestal		Article	JUL-SEP 2010	2010	Others	Individual	Growth Mechanics	Brazil	South America	2010-07-01	WOS:000282703800014
Integrating Physical Stress, Growth, and Development	Current Opinion in Plant Biology	10.1016/j.pbi.2009.10.004	Review	FEB 2010	2010	Growth Mechanics	Tissue	Structure-Function Relationships&Growth Mechanics	France	Europe	2010-02-01	WOS:000275095200008
Investigation on Wax-Impregnated Wood. Part 1: Microscopic Observations and 2d X-Ray Imaging of Distinct Wax Types	Holzforschung	10.1515/HF.2010.091	Article	AUG 2010	2010	Fluid Mechanics	Tissue	Others	Belgium	Europe	2010-08-01	WOS:000280627400006
Leaf Angle and Light Interception in Sunflower (helianthus Annuus L.). Role of the Petiole's Mechanical and Anatomical Properties	Phyton-International Journal of Experimental Botany		Article	2010	2010	Structural Stability&Growth Mechanics	Organ	Structure-Function Relationships&Growth Mechanics&Ecological Mechanics	Argentina	South America	2010-01-01	WOS:000286286300016
Leaf Hydraulic Vulnerability is Related to Conduit Dimensions and Drought Resistance Across a Diverse Range of Woody Angiosperms	New Phytologist	10.1111/j.1469-8137.2010.03439.x	Article	2010	2010	Structural Stability	Tissue&Organ	Structure-Function Relationships&Adaptive Evolution	Australia	Oceania	2010-01-01	WOS:000284074900019
Macro- and Micromechanical Characterization of Wood-Adhesive Bonds Exposed to Alternating Climate Conditions	Holzforschung	10.1515/HF.2010.096	Article	OCT 2010	2010	Stress and strain&Viscoelasticity	Others	Mechanical Properties	Austria	Europe	2010-10-01	WOS:000283062800004
Macro- and Micro-Mechanical Properties of Red Oak Wood (quercus Rubra L.) Treated with Hemicellulases	Holzforschung	10.1515/HF.2010.056	Article	JUN 2010	2010	Stress and strain	Others	Mechanical Properties	Austria	Europe	2010-06-01	WOS:000279588400007
Mechanical Behaviour Analyses of Sap Ascent in Vascular Plants	Journal of Biological Physics	10.1007/s10867-010-9189-1	Article	SEP 2010	2010	Stress and strain&Fluid Mechanics	Organ	Mechanical Properties&Structure-Function Relationships&Growth Mechanics	Spain	Europe	2010-09-01	WOS:000281088300002
Mechanical Modeling and Structural Analysis of the Primary Plant Cell Wall	Current Opinion in Plant Biology	10.1016/j.pbi.2010.09.017	Review	DEC 2010	2010	Stress and strain&Growth Mechanics	Subcellular&Cell	Mechanical Properties&Structure-Function Relationships&Growth Mechanics	Canada	North America	2010-12-01	WOS:000285663600011
Mechanics Without Muscle: Biomechanical Inspiration From the Plant World	Integrative and Comparative Biology	10.1093/icb/icq122	Article; Proceedings Paper	NOV 2010	2010	Stress and strain&Viscoelasticity&Fluid Mechanics&Structural Stability&Growth Mechanics	Others	Mechanical Properties&Structure-Function Relationships&Growth Mechanics&Movement Mechanisms&Adaptive Evolution&Ecological Mechanics&Biomimetic Applications	Canada	North America	2010-11-01	WOS:000283678100018
Mechanosensing and Thigmomorphogenesis, a Physiological and Biomechanical Point of View	Plant Science	10.1016/j.plantsci.2010.05.001	Review	SEP 2010	2010	Growth Mechanics	Cell&Organ&Individual	Mechanical Properties&Growth Mechanics&Movement Mechanisms&Ecological Mechanics	France	Europe	2010-09-01	WOS:000280329100004
Mechanosensing of Stem Bending and Its Interspecific Variability in Five Neotropical Rainforest Species	Annals of Botany	10.1093/aob/mcp286	Article	FEB 2010	2010	Structural Stability&Growth Mechanics	Individual	Growth Mechanics&Ecological Mechanics	France	Europe	2010-02-01	WOS:000274347000025
Mixed Mode Fracture Testing of Adhesively Bonded Wood Specimens Using a Dual Actuator Load Frame	Holzforschung	10.1515/HF.2010.041	Article	APR 2010	2010	Stress and strain	Others	Mechanical Properties	USA	North America	2010-04-01	WOS:000276810800011
Moisture Changes in the Plant Cell Wall Force Cellulose Crystallites to Deform	Journal of Structural Biology	10.1016/j.jsb.2010.04.013	Article	AUG 2010	2010	Stress and strain	Subcellular&Cell	Mechanical Properties	Austria	Europe	2010-08-01	WOS:000279151900003
Moisture-Induced Stresses and Distortions in Spruce Cross-Laminates and Composite Laminates	Holzforschung	10.1515/HF.2010.003	Article	JAN 2010	2010	Stress and strain&Structural Stability	Others	Mechanical Properties	Switzerland	Europe	2010-01-01	WOS:000273912800016
Monitoring the Regulation of Gene Expression in a Growing Organ Using a Fluid Mechanics Formalism	Bmc Biology	10.1186/1741-7007-8-18	Article	MAR 4 2010	2010	Growth Mechanics	Organ	Others	France	Europe	2010-03-04	WOS:000276298500001
Morphogenesis of Complex Plant Cell Shapes: the Mechanical Role of Crystalline Cellulose in Growing Pollen Tubes	Sexual Plant Reproduction	10.1007/s00497-009-0110-7	Article	MAR 2010	2010	Stress and strain&Structural Stability&Growth Mechanics	Cell	Mechanical Properties&Structure-Function Relationships&Growth Mechanics	Canada	North America	2010-03-01	WOS:000274657800002
Nonlinear Elasticity of Biological Tissues with Statistical Fibre Orientation	Journal of the Royal Society Interface	10.1098/rsif.2009.0502	Article	JUN 6 2010	2010	Stress and strain	Tissue	Mechanical Properties	Canada	North America	2010-06-06	WOS:000276992100009
On the Dynamic and Anatomy of Shoot Abscission of Taxus Baccata L.	Allgemeine Forst Und Jagdzeitung		Article	MAR-APR 2010	2010	Structural Stability	Tissue&Organ&Individual	Mechanical Properties&Structure-Function Relationships&Growth Mechanics&Adaptive Evolution	Germany	Europe	2010-03-01	WOS:000278544700006
Optimizing Cellulase Usage for Improved Mixing and Rheological Properties of Acid-Pretreated Sugarcane Bagasse	Bioresource Technology	10.1016/j.biortech.2010.07.040	Article	DEC 2010	2010	Fluid Mechanics	Others	Mechanical Properties	USA	North America	2010-12-01	WOS:000282197200031
Particle-Based Model to Simulate the Micromechanics of Biological Cells	Physical Review E	10.1103/PhysRevE.81.061906	Article	JUN 3 2010	2010	Viscoelasticity&Fluid Mechanics	Subcellular&Cell	Mechanical Properties	Belgium	Europe	2010-06-03	WOS:000278402500004
Physical and Mechanical Properties of Latosols in Different Forest Management	Ciencia E Agrotecnologia	10.1590/S1413-70542010000600019	Article	NOV-DEC 2010	2010	Stress and strain	Others	Mechanical Properties	Brazil	South America	2011-03-14	WOS:000286609000019
Quantifying the Attachment Strength of Climbing Plants: a New Approach	Acta Biomaterialia	10.1016/j.actbio.2009.10.003	Article	APR 2010	2010	Stress and strain	Organ	Mechanical Properties&Structure-Function Relationships&Growth Mechanics&Ecological Mechanics	Germany	Europe	2010-04-01	WOS:000276013500032
Quantifying the Role of Vegetation in Slope Stability: a Case Study in Tuscany (italy)	Ecological Engineering	10.1016/j.ecoleng.2009.06.014	Article	MAR 2010	2010	Structural Stability	Others	Others	Switzerland	Europe	2010-03-01	WOS:000275701400005
Reconciling Species-Level Vs Plastic Responses of Evergreen Leaf Structure to Light Gradients: Shade Leaves Punch Above Their Weight	New Phytologist	10.1111/j.1469-8137.2010.03202.x	Article	2010	2010	Structural Stability&Growth Mechanics	Tissue&Organ	Adaptive Evolution&Ecological Mechanics	Australia	Oceania	2010-01-01	WOS:000276024900023
Relationship of Toughness and Modulus of Elasticity in Static Bending of Small Clear Spruce Wood Specimens	European Journal of Wood and Wood Products	10.1007/s00107-009-0365-6	Editorial Material	FEB 2010	2010	Stress and strain	Others	Mechanical Properties	Greece	Europe	2010-02-01	WOS:000273809500013
Resistance of Simple Plant Root Systems to Uplift Loads	Canadian Geotechnical Journal	10.1139/T09-076	Article	JAN 2010	2010	Structural Stability	Others	Mechanical Properties&Structure-Function Relationships	United Kingdom	Europe	2010-01-01	WOS:000274066000006
Rheo-Nmr Studies of an Enzymatic Reaction: Evidence of a Shear-Stable Macromolecular System	Biophysical Journal	10.1016/j.bpj.2010.01.022	Article	MAY 5 2010	2010	Fluid Mechanics	Others	Mechanical Properties&Structure-Function Relationships	New Zealand	Oceania	2010-05-05	WOS:000277377300033
Root Structure of Rumex Scutatus Growing on Slopes	Iawa Journal	10.1163/22941932-90000002	Article	2010	2010	Growth Mechanics	Tissue&Organ	Mechanical Properties&Structure-Function Relationships&Growth Mechanics&Adaptive Evolution&Ecological Mechanics	Italy	Europe	2010-01-01	WOS:000275029300003
Soil Shear Strength Under Non-Irrigated and Irrigated Short Duration Grazing Systems	Revista Brasileira De Ciencia Do Solo		Article	MAY-JUN 2010	2010	Stress and strain	Others	Mechanical Properties	Brazil	South America	2010-05-01	WOS:000280481000004
Solving the Aerodynamics of Fungal Flight: How Air Viscosity Slows Spore Motion	Fungal Biology	10.1016/j.funbio.2010.09.003	Article	NOV-DEC 2010	2010	Fluid Mechanics	Others	Movement Mechanisms	USA	North America	2010-11-01	WOS:000284734500006
Structural and Mechanical Design of Tissue Interfaces in the Giant Reed Arundo Donax	Journal of the Royal Society Interface	10.1098/rsif.2009.0273	Article	MAR 6 2010	2010	Structural Stability	Cell&Tissue	Mechanical Properties&Structure-Function Relationships&Adaptive Evolution	Germany	Europe	2010-03-06	WOS:000273880500011
Structural Changes of Cell Wall and Lignifying Enzymes Modulations in Bean Roots in Response to Copper Stress	Biological Trace Element Research	10.1007/s12011-009-8530-7	Article	AUG 2010	2010	Stress and strain&Fluid Mechanics&Growth Mechanics	Subcellular&Cell&Tissue&Organ	Structure-Function Relationships&Growth Mechanics&Others	Canada	North America	2010-08-01	WOS:000278615100011
Structural Mechanics of Seed Deterioration: Standing the Test of Time	Plant Science	10.1016/j.plantsci.2010.06.016	Article	DEC 2010	2010	Viscoelasticity&Structural Stability	Others	Mechanical Properties	USA	North America	2010-12-01	WOS:000285077500003
Tensile Properties of Moso Bamboo (phyllostachys Pubescens) and Its Components with Respect to Its Fiber-Reinforced Composite Structure	Wood Science and Technology	10.1007/s00226-009-0290-1	Article	NOV 2010	2010	Stress and strain	Tissue	Mechanical Properties	Canada	North America	2010-11-01	WOS:000283087900009
Textural and Rheological Characteristics of Sun-Dried Banana Traditionally Prepared in the North-East of Thailand	Food Science and Technology Research	10.3136/fstr.16.291	Article	JUL 2010	2010	Viscoelasticity	Others	Mechanical Properties	Australia	Oceania	2010-07-01	WOS:000281220200004
The Mechanics Behind Plant Development	New Phytologist	10.1111/j.1469-8137.2009.03100.x	Review	2010	2010	Growth Mechanics	Cell&Tissue&Organ	Growth Mechanics	France	Europe	2010-01-01	WOS:000272893800005
The Relationship Between Stem Biomechanics and Wood Density is Modified by Rainfall in 32 Australian Woody Plant Species	New Phytologist	10.1111/j.1469-8137.2009.03088.x	Article	2010	2010	Stress and strain&Growth Mechanics	Organ	Adaptive Evolution&Ecological Mechanics	Australia	Oceania	2010-01-01	WOS:000272893800014
The Role of Wood Mass Density and Mechanical Constraints in the Economy of Tree Architecture	American Naturalist	10.1086/649581	Article	FEB 2010	2010	Structural Stability	Individual	Structure-Function Relationships&Growth Mechanics	Netherlands	Europe	2010-02-01	WOS:000273650200012
The Seed Dispersal Catapult of Cardamine Parviflora (brassicaceae) is Efficient but Unreliable	American Journal of Botany	10.3732/ajb.1000173	Article	OCT 2010	2010	Stress and strain	Organ	Mechanical Properties&Structure-Function Relationships&Adaptive Evolution	USA	North America	2010-10-01	WOS:000282513800009
Thigmomorphogenesis Versus Light in Biomechanical Growth Strategies of Saplings of Two Tropical Rain Forest Tree Species	Annals of Forest Science	10.1051/forest/2009104	Article	MAR-APR 2010	2010	Structural Stability&Growth Mechanics	Individual&Population	Growth Mechanics&Adaptive Evolution&Ecological Mechanics	France	Europe	2010-03-01	WOS:000276507100012
Under Pressure, Cell Walls Set the Pace	Trends in Plant Science	10.1016/j.tplants.2010.04.005	Review	JUL 2010	2010	Fluid Mechanics&Growth Mechanics&Structural Stability	Subcellular&Cell	Growth Mechanics&Mechanical Properties&Structure-Function Relationships	Canada	North America	2010-07-01	WOS:000280279700002
Variation in Modulus of Elasticity (e) Along Acer Platanoides L. (aceraceae) Branches	Urban Forestry & Urban Greening	10.1016/j.ufug.2010.01.004	Article	2010	2010	Structural Stability&Growth Mechanics	Tissue&Organ	Mechanical Properties&Structure-Function Relationships	USA	North America	2010-01-01	WOS:000281098300007
Viscoelastic Nature of Isolated Tomato (solanum Lycopersicum) Fruit Cuticles: a Mathematical Model	Physiologia Plantarum	10.1111/j.1399-3054.2010.01379.x	Article	SEP 2010	2010	Viscoelasticity	Tissue	Mechanical Properties	Spain	Europe	2010-09-01	WOS:000280999500008
Wallgen, Software to Construct Layered Cellulose-Hemicellulose Networks and Predict Their Small Deformation Mechanics	Plant Physiology	10.1104/pp.109.146936	Article	FEB 2010	2010	Stress and strain&Structural Stability	Subcellular&Cell	Mechanical Properties&Structure-Function Relationships	Australia	Oceania	2010-02-01	WOS:000274246600033
Wind and Mechanical Stimuli Differentially Affect Leaf Traits in Plantago Major	New Phytologist	10.1111/j.1469-8137.2010.03379.x	Article	2010	2010	Stress and strain&Growth Mechanics	Organ&Individual	Mechanical Properties&Structure-Function Relationships&Growth Mechanics&Movement Mechanisms&Adaptive Evolution	Spain	Europe	2010-01-01	WOS:000282225000023
Worldwide Correlations of Mechanical Properties and Green Wood Density	American Journal of Botany	10.3732/ajb.1000150	Article	OCT 2010	2010	Structural Stability	Organ	Mechanical Properties	Germany	Europe	2010-10-01	WOS:000282513800008
A Model of Plasma Membrane Flow and Cytosis Regulation in Growing Pollen Tubes	Journal of Theoretical Biology	10.1016/j.jtbi.2011.06.008	Article	SEP 21 2011	2011	Growth Mechanics	Subcellular&Cell	Growth Mechanics&Movement Mechanisms	Germany	Europe	2011-09-15	WOS:000294508600002
A Special Pair of Phytohormones Controls Excitability, Slow Closure, and External Stomach Formation in the Venus Flytrap	Proceedings of the National Academy of Sciences of the United States of America	10.1073/pnas.1112535108	Article	SEP 13 2011	2011	Others	Tissue&Organ	Mechanical Properties&Structure-Function Relationships&Movement Mechanisms	Germany	Europe	2011-09-21	WOS:000294804900095
A Traditional Chinese Herbal Preparation, Er-Zhi-Wan, Prevent Ovariectomy-Induced Osteoporosis in Rats	Journal of Ethnopharmacology	10.1016/j.jep.2011.09.030	Review	NOV 18 2011	2011	Structural Stability	Individual	Others	China	Asia	2012-02-07	WOS:000298026400003
Abscission of Leaf Laminas - an Unnoticed Factor in Tussock Grass Formation	Flora	10.1016/j.flora.2010.01.007	Article	2011	2011	Others	Tissue&Organ	Structure-Function Relationships&Adaptive Evolution	Germany	Europe	2011-03-18	WOS:000287174600003
Actin is Involved in Pollen Tube Tropism Through Redefining the Spatial Targeting of Secretory Vesicles	Traffic	10.1111/j.1600-0854.2011.01256.x	Article	NOV 2011	2011	Growth Mechanics	Subcellular&Cell&Tissue	Growth Mechanics&Movement Mechanisms	Canada	North America	2011-10-26	WOS:000295835800007
Always on the Bright Side: the Climbing Mechanism of Galium Aparine	Proceedings of the Royal Society B-Biological Sciences	10.1098/rspb.2010.2038	Article	JUL 22 2011	2011	Others	Tissue&Organ	Mechanical Properties&Structure-Function Relationships	Germany	Europe	2011-06-25	WOS:000291464200021
An Experimental Study on the Effect of Safflower Yellow on Tendon Injury-Repair in Chickens	Journal of Surgical Research	10.1016/j.jss.2011.03.079	Article	AUG 2011	2011	Stress and strain	Tissue&Organ	Mechanical Properties	China	Asia	2011-07-29	WOS:000292634100008
An Overview on Plant Cuticle Biomechanics	Plant Science	10.1016/j.plantsci.2011.04.016	Review	AUG 2011	2011	Stress and strain&Viscoelasticity	Tissue&Organ	Mechanical Properties&Structure-Function Relationships&Growth Mechanics&Adaptive Evolution&Ecological Mechanics	Spain	Europe	2011-08-01	WOS:000292673200001
Anatomical, Physical, and Mechanical Properties of Eldar Pine (pinus Eldarica Medw.) Grown in the Kelardasht Region	Turkish Journal of Agriculture and Forestry	10.3906/tar-1001-552	Article	2011	2011	Stress and strain	Individual	Mechanical Properties	Iran	Asia	2011-04-09	WOS:000288187700004
Basic Studies on Fracture Toughness of Sugi and Acoustic Emission	Journal of the Faculty of Agriculture Kyushu University		Article	FEB 2011	2011	Stress and strain	Organ	Mechanical Properties	Japan	Asia	2011-03-23	WOS:000288104900020
Cell Wall Accumulation of Cu Ions and Modulation of Lignifying Enzymes in Primary Leaves of Bean Seedlings Exposed to Excess Copper	Biological Trace Element Research	10.1007/s12011-010-8642-0	Article	JAN 2011	2011	Structural Stability&Growth Mechanics	Subcellular&Tissue&Organ	Structure-Function Relationships&Ecological Mechanics&Others	Canada	North America	2011-01-01	WOS:000286640800009
Changes in Skin Mechanical Properties After Long-Term Application of Cream Containing Green Tea Extract	Aging Clinical and Experimental Research	10.1007/BF03325232	Article	OCT-DEC 2011	2011	Viscoelasticity	Tissue	Others	Pakistan	Asia	2012-05-16	WOS:000303283200003
Characterization of the Drop-Size Distribution and Velocity-Diameter Relation of the Throughfall Under the Maize Canopy	Agricultural and Forest Meteorology	10.1016/j.agrformet.2011.05.001	Article	SEP 15 2011	2011	Fluid Mechanics	Population	Ecological Mechanics	USA	North America	2011-09-07	WOS:000294032000009
Chemically Mediated Mechanical Expansion of the Pollen Tube Cell Wall	Biophysical Journal	10.1016/j.bpj.2011.08.016	Article	OCT 19 2011	2011	Growth Mechanics	Cell	Mechanical Properties&Growth Mechanics	USA	North America	2011-11-09	WOS:000296075800007
Compressive Behaviour of Axially Loaded Spruce Wood Under Large Deformations at Different Strain Rates	European Journal of Wood and Wood Products	10.1007/s00107-010-0442-x	Article	AUG 2011	2011	Stress and strain	Organ	Mechanical Properties	Germany	Europe	2011-08-01	WOS:000292554200002
Computational Simulations of Structural Role of the Active-Site W374c Mutation of Acetyl-Coenzyme-a Carboxylase: Multi-Drug Resistance Mechanism	Journal of Molecular Modeling	10.1007/s00894-010-0742-4	Article	MAR 2011	2011	Others	Subcellular&Cell	Structure-Function Relationships	China	Asia	2011-04-30	WOS:000289531200007
Different Mechanics of Snap-Trapping in the Two Closely Related Carnivorous Plants Dionaea Muscipula and Aldrovanda Vesiculosa	Physical Review E	10.1103/PhysRevE.84.041928	Article	OCT 24 2011	2011	Structural Stability	Organ	Mechanical Properties&Movement Mechanisms	Germany	Europe	2011-10-24	WOS:000296531200008
Effect of Coir Fiber on the Stress-Strain Behavior of a Reconstituted Fine-Grained Soil	Journal of Natural Fibers	10.1080/15440478.2011.601597	Article	2011	2011	Stress and strain	Others	Mechanical Properties	India	Asia	2011-01-01	WOS:000300007900004
Effect of Mechanical Perturbation on the Biomechanics, Primary Growth and Secondary Tissue Development of Inflorescence Stems of Arabidopsis Thaliana	Annals of Botany	10.1093/aob/mcq227	Article	FEB 2011	2011	Growth Mechanics	Tissue&Organ	Growth Mechanics&Adaptive Evolution&Ecological Mechanics	France	Europe	2011-02-01	WOS:000286672500003
Effect of Outdoor Exposure on Some Properties of Resin-Treated Plybamboo	Industrial Crops and Products	10.1016/j.indcrop.2010.09.014	Article	JAN 2011	2011	Stress and strain	Others	Mechanical Properties	Malaysia	Asia	2011-03-16	WOS:000285955500020
Effect of Physisporinus Vitreus on Wood Properties of Norway Spruce. Part 1: Aspects of Delignification and Surface Hardness	Holzforschung	10.1515/HF.2011.021	Article	AUG 2011	2011	Others	Subcellular&Cell	Mechanical Properties&Structure-Function Relationships	Switzerland	Europe	2011-08-01	WOS:000293563400012
Effect of Physisporinus Vitreus on Wood Properties of Norway Spruce. Part 2: Aspects of Microtensile Strength and Chemical Changes	Holzforschung	10.1515/HF.2011.090	Article	AUG 2011	2011	Others	Subcellular&Cell&Tissue	Mechanical Properties	Switzerland	Europe	2011-08-17	WOS:000293563400013
Electrospun Silk Fibroin-Hydroxybutyl Chitosan Nanofibrous Scaffolds to Biomimic Extracellular Matrix	Journal of Biomaterials Science-Polymer Edition	10.1163/092050610X498204	Article	2011	2011	Stress and strain	Tissue	Structure-Function Relationships&Biomimetic Applications	China	Asia	2011-01-01	WOS:000287829900006
Estimation of Wheat Grain Tissue Cohesion Via Laser Induced Breakdown Spectroscopy	Food Biophysics	10.1007/s11483-011-9222-3	Article	DEC 2011	2011	Stress and strain	Tissue&Population	Mechanical Properties	France	Europe	2012-03-05	WOS:000300096500001
Evaluation of End-Check Propagation Based on Mode I Fracture Toughness of Sugi (cryptomeria Japonica)	Journal of Wood Science	10.1007/s10086-011-1187-9	Article	OCT 2011	2011	Stress and strain	Others	Mechanical Properties&Structure-Function Relationships	Japan	Asia	2011-11-09	WOS:000295986200004
Failure by Fatigue in the Field: a Model of Fatigue Breakage for the Macroalga Mazzaella, with Validation	Journal of Experimental Biology	10.1242/jeb.051623	Article	MAY 2011	2011	Stress and strain	Individual&Population	Mechanical Properties	USA	North America	2011-05-01	WOS:000289477400025
Flagellar Phenotypic Plasticity in Volvocalean Algae Correlates with Peclet Number	Journal of the Royal Society Interface	10.1098/rsif.2011.0023	Article	OCT 7 2011	2011	Fluid Mechanics	Cell&Population	Growth Mechanics&Movement Mechanisms&Adaptive Evolution	Argentina	South America	2011-10-07	WOS:000294208100005
Flectofin: a Hingeless Flapping Mechanism Inspired by Nature	Bioinspiration & Biomimetics	10.1088/1748-3182/6/4/045001	Article	DEC 2011	2011	Stress and strain	Others	Biomimetic Applications	Germany	Europe	2012-02-07	WOS:000298139700002
Fundamental Understanding of Pulp Property Development Under Different Thermomechanical Pulp Refining Conditions as Observed by a New Simons' Staining Method and Sem Observation of the Ultrastructure of Fibre Surfaces	Holzforschung	10.1515/HF.2011.076	Article	2011	2011	Stress and strain	Subcellular&Cell	Structure-Function Relationships	Sweden	Europe	2011-12-28	WOS:000297527600001
Generating a Cellular Protuberance: Mechanics of Tip Growth	Mechanical Integration of Plant Cells and Plants	10.1007/978-3-642-19091-9_5	Article; Book Chapter	2011	2011	Stress and strain&Structural Stability&Growth Mechanics	Cell	Mechanical Properties&Growth Mechanics	Canada	North America	2011-09-15	WOS:000293760300005
Generation of Diverse Biological Forms Through Combinatorial Interactions Between Tissue Polarity and Growth	Plos Computational Biology	10.1371/journal.pcbi.1002071	Article	JUN 2011	2011	Growth Mechanics	Tissue&Organ	Structure-Function Relationships&Growth Mechanics	United Kingdom	Europe	2011-06-01	WOS:000292381900018
Geometric Constraints and the Anatomical Interpretation of Twisted Plant Organ Phenotypes	Frontiers in Plant Science	10.3389/fpls.2011.00062	Article	2011	2011	Growth Mechanics	Tissue&Organ	Growth Mechanics	India	Asia	2011-01-01	WOS:000208837500062
Geometry and Mechanics in the Opening of Chiral Seed Pods	Science	10.1126/science.1203874	Article	SEP 23 2011	2011	Growth Mechanics	Tissue	Structure-Function Relationships&Growth Mechanics&Biomimetic Applications	Israel	Asia	2011-09-23	WOS:000295121500036
Global Patterns of Leaf Mechanical Properties	Ecology Letters	10.1111/j.1461-0248.2010.01582.x	Review	MAR 2011	2011	Stress and strain	Organ	Adaptive Evolution&Ecological Mechanics	Argentina	South America	2011-03-01	WOS:000287528600013
Gone with the Wind: Trembling Leaves May Deter Herbivory	Biological Journal of the Linnean Society	10.1111/j.1095-8312.2011.01776.x	Article	DEC 2011	2011	Fluid Mechanics	Others	Mechanical Properties&Movement Mechanisms&Adaptive Evolution&Ecological Mechanics	Japan	Asia	2011-12-28	WOS:000297469100002
Gravity Research on Plants: Use of Single-Cell Experimental Models	Frontiers in Plant Science	10.3389/fpls.2011.00056	Review	2011	2011	Growth Mechanics	Cell	Structure-Function Relationships&Growth Mechanics&Adaptive Evolution&Others	Canada	North America	2011-01-01	WOS:000208837500056
Growth and Posture Control Strategies in Fagus Sylvatica and Acer Pseudoplatanus Saplings in Response to Canopy Disturbance	Annals of Botany	10.1093/aob/mcr058	Article	JUN 2011	2011	Others	Individual&Population	Growth Mechanics&Movement Mechanisms&Adaptive Evolution	France	Europe	2011-06-01	WOS:000291059300008
Growth, Geometry, and Mechanics of a Blooming Lily	Proceedings of the National Academy of Sciences of the United States of America	10.1073/pnas.1007808108	Article	APR 5 2011	2011	Growth Mechanics	Organ	Structure-Function Relationships&Growth Mechanics&Movement Mechanisms&Biomimetic Applications	China	Asia	2011-04-30	WOS:000289265300011
Heterologous Expression, Refolding and Functional Characterization of Two Antifreeze Proteins From Fragilariopsis Cylindrus (bacillariophyceae)	Cryobiology	10.1016/j.cryobiol.2011.08.005	Article	DEC 2011	2011	Others	Subcellular&Cell	Structure-Function Relationships	Germany	Europe	2011-12-01	WOS:000297907800013
In Vivo Analysis of Local Wall Stiffness at the Shoot Apical Meristem in Arabidopsis Using Atomic Force Microscopy	Plant Journal	10.1111/j.1365-313X.2011.04649.x	Article	SEP 2011	2011	Growth Mechanics	Subcellular&Cell&Tissue	Mechanical Properties	Canada	North America	2011-09-01	WOS:000294866100015
Influence of Rocky Slope Gradient on Root Anchorage of Vitex Negundo L.	Plant Biosystems	10.1080/11263504.2011.580537	Article	2011	2011	Structural Stability	Others	Structure-Function Relationships&Growth Mechanics&Ecological Mechanics	China	Asia	2011-10-26	WOS:000295685100004
Influence of Steam Pressure on Physical and Mechanical Properties of Heat-Treated Mongolian Pine Lumber	European Journal of Wood and Wood Products	10.1007/s00107-009-0406-1	Article	FEB 2011	2011	Stress and strain&Structural Stability	Others	Mechanical Properties	China	Asia	2011-03-16	WOS:000286432300015
Integral Control of Plant Gravitropism Through the Interplay of Hormone Signaling and Gene Regulation	Biophysical Journal	10.1016/j.bpj.2011.06.047	Article	AUG 17 2011	2011	Others	Subcellular&Cell&Tissue	Growth Mechanics	Spain	Europe	2011-09-07	WOS:000294103600004
Ion Transport, Membrane Traffic and Cellular Volume Control	Current Opinion in Plant Biology	10.1016/j.pbi.2011.03.017	Review	JUN 2011	2011	Others	Subcellular&Cell	Structure-Function Relationships&Growth Mechanics	United Kingdom	Europe	2011-06-01	WOS:000292355500017
Isolation of Primers for Candidate Genes for Mechano-Sensing in Five Neotropical Tree Species	Tree Genetics & Genomes	10.1007/s11295-010-0363-1	Article	JUN 2011	2011	Growth Mechanics	Subcellular&Cell&Population	Adaptive Evolution&Ecological Mechanics	France	Europe	2011-05-27	WOS:000290571900018
Linking Carbon Supply to Root Cell-Wall Chemistry and Mechanics at High Altitudes in Abies Georgei	Annals of Botany	10.1093/aob/mcq237	Article	FEB 2011	2011	Stress and strain	Tissue&Organ	Structure-Function Relationships&Growth Mechanics	China	Asia	2011-02-01	WOS:000286672500012
Longitudinal Mechanical Properties of Cell Wall of Masson Pine (pinus Massoniana Lamb) as Related to Moisture Content: a Nanoindentation Study	Holzforschung	10.1515/HF.2011.014	Article	JAN 2011	2011	Viscoelasticity	Cell	Mechanical Properties	China	Asia	2011-01-01	WOS:000286182500017
Material Properties and Nondestructive Evaluation of Laminated Veneer Lumber (lvl) Made From Pinus Oocarpa and P. Kesiya	European Journal of Wood and Wood Products	10.1007/s00107-010-0415-0	Article	MAY 2011	2011	Stress and strain&Structural Stability	Others	Mechanical Properties	Brazil	South America	2011-04-30	WOS:000289438300002
Measuring in Vitro Extensibility of Growing Plant Cell Walls	Plant Cell Wall: Methods and Protocols	10.1007/978-1-61779-008-9_20	Article; Book Chapter		2011	Stress and strain&Viscoelasticity&Growth Mechanics	Subcellular&Cell	Mechanical Properties&Structure-Function Relationships&Growth Mechanics	USA	North America
Mechanical Behavior of the Soil-Root System	Soil Science	10.1097/SS.0b013e318206478a	Article	FEB 2011	2011	Structural Stability	Others	Mechanical Properties	China	Asia	2011-03-23	WOS:000286977200006
Mechanical Model of the Ultrafast Underwater Trap of Utricularia	Physical Review E	10.1103/PhysRevE.83.021911	Article	FEB 18 2011	2011	Fluid Mechanics&Structural Stability	Others	Mechanical Properties&Structure-Function Relationships	France	Europe	2011-02-18	WOS:000287489000006
Mechanical Properties of Kenaf Fiber Reinforced Concrete	Construction and Building Materials	10.1016/j.conbuildmat.2010.11.052	Article	APR 2011	2011	Stress and strain	Others	Mechanical Properties	USA	North America	2011-03-20	WOS:000287379300058
Modeling and Simulation of Buckling and Postbuckling of Plant Stems Under Combined Loading Conditions	International Journal of Applied Mechanics	10.1142/S1758825111000907	Article	MAR 2011	2011	Structural Stability	Organ	Mechanical Properties&Structure-Function Relationships&Growth Mechanics	China	Asia	2011-05-20	WOS:000290320000007
Modeling Pollen Tube Growth: Feeling the Pressure to Deliver Testifiable Predictions.	Plant Signaling & Behavior	10.4161/psb.6.11.17324	Journal Article	2011-Nov	2011	Growth Mechanics&Stress and strain	Subcellular&Cell	Mechanical Properties&Growth Mechanics	Canada	North America	2011-11-01	MEDLINE:22042043
Modeling the Fracture Resistance of Sunflower Seed and Its Kernel as a Function of Moisture Content, Variety, Size and Loading Orientation	International Journal of Food Engineering	10.2202/1556-3758.2118	Article	2011	2011	Stress and strain	Others	Mechanical Properties	Iran	Asia	2011-06-18	WOS:000291217700005
Nano-Sio2 Filled Rice Husk/polypropylene Composites: Physico-Mechanical Properties	Industrial Crops and Products	10.1016/j.indcrop.2010.10.010	Article	JAN 2011	2011	Stress and strain	Others	Mechanical Properties	Iran	Asia	2011-01-01	WOS:000285955500027
Novel Wheat Protein Films as Substrates for Tissue Engineering	Journal of Biomaterials Science-Polymer Edition	10.1163/092050610X532638	Article	2011	2011	Stress and strain	Cell&Tissue	Others	USA	North America	2011-01-01	WOS:000295124200006
Optimal Concentrations in Nectar Feeding	Proceedings of the National Academy of Sciences of the United States of America	10.1073/pnas.1108642108	Article	OCT 4 2011	2011	Fluid Mechanics	Others	Structure-Function Relationships&Movement Mechanisms&Adaptive Evolution	USA	North America	2011-10-04	WOS:000295536000032
Optimality of the Munch Mechanism for Translocation of Sugars in Plants	Journal of the Royal Society Interface	10.1098/rsif.2010.0578	Article	AUG 7 2011	2011	Fluid Mechanics	Organ	Structure-Function Relationships&Adaptive Evolution	Denmark	Europe	2011-08-07	WOS:000292083300008
Organogenesis From Stem Cells in Planta: Multiple Feedback Loops Integrating Molecular and Mechanical Signals	Cellular and Molecular Life Sciences	10.1007/s00018-011-0732-4	Review	SEP 2011	2011	Growth Mechanics	Tissue	Structure-Function Relationships&Growth Mechanics	France	Europe	2011-09-01	WOS:000293957400006
Origami-Like Unfolding of Hydro-Actuated Ice Plant Seed Capsules	Nature Communications	10.1038/ncomms1336	Article	JUN 2011	2011	Others	Tissue&Organ	Movement Mechanisms&Biomimetic Applications	Germany	Europe	2011-09-21	WOS:000294804400003
Pectin-Induced Changes in Cell Wall Mechanics Underlie Organ Initiation in Arabidopsis	Current Biology	10.1016/j.cub.2011.08.057	Article	OCT 25 2011	2011	Viscoelasticity&Growth Mechanics	Tissue	Mechanical Properties&Growth Mechanics	Switzerland	Europe	2011-10-25	WOS:000296299700020
Physical and Mechanical Properties of Oriented Strand Lumber Made From an Asian Bamboo (dendrocalamus Asper Backer)	European Journal of Wood and Wood Products	10.1007/s00107-009-0394-1	Article	FEB 2011	2011	Stress and strain&Structural Stability	Others	Mechanical Properties	Germany	Europe	2011-03-16	WOS:000286432300004
Physical and Mechanical Properties of Tomato Fruits as Related to Robot's Harvesting	Journal of Food Engineering	10.1016/j.jfoodeng.2010.10.013	Article	MAR 2011	2011	Stress and strain&Viscoelasticity	Others	Mechanical Properties	China	Asia	2011-03-01	WOS:000285807400008
Plant Resistance to Mechanical Stress: Evidence of an Avoidance-Tolerance Trade-Off	New Phytologist	10.1111/j.1469-8137.2011.03763.x	Article	2011	2011	Structural Stability&Growth Mechanics	Individual&Population	Mechanical Properties&Structure-Function Relationships&Growth Mechanics&Adaptive Evolution&Ecological Mechanics	France	Europe	2011-01-01	WOS:000293792400021
Pollen Tubes and the Physical World	Trends in Plant Science	10.1016/j.tplants.2011.03.010	Review	JUL 2011	2011	Fluid Mechanics&Growth Mechanics	Subcellular&Cell	Growth Mechanics&Mechanical Properties&Adaptive Evolution	Canada	North America	2011-08-11	WOS:000293321700002
Preparation and Evaluation of Particleboard with a Soy Flour-Polyethylenimine-Maleic Anhydride Adhesive	Journal of the American Oil Chemists Society	10.1007/s11746-010-1706-7	Article	MAY 2011	2011	Stress and strain	Others	Mechanical Properties	USA	North America	2011-05-09	WOS:000289735900010
Preparation of Fat-Liquor Based on Jojoba Oil Under Phase Transfer Catalysis	Journal of the American Oil Chemists Society	10.1007/s11746-011-1778-z	Article	AUG 2011	2011	Stress and strain	Others	Mechanical Properties	Egypt	Africa	2011-07-29	WOS:000292841900017
Progress Towards Elucidating the Mechanisms of Self-Incompatibility in the Grasses: Further Insights From Studies in Lolium	Annals of Botany	10.1093/aob/mcr186	Article	SEP 2011	2011	Others	Subcellular&Cell	Structure-Function Relationships&Adaptive Evolution	Ireland	Europe	2011-09-21	WOS:000294735500010
Propulsive Forces on the Flagellum During Locomotion of Chlamydomonas Reinhardtii	Biophysical Journal	10.1016/j.bpj.2011.05.001	Article	JUN 8 2011	2011	Fluid Mechanics	Subcellular&Cell	Movement Mechanisms	USA	North America	2011-06-25	WOS:000291571100021
Rapid Tip Growth: Insights From Pollen Tubes	Seminars in Cell & Developmental Biology	10.1016/j.semcdb.2011.06.004	Review	OCT 2011	2011	Growth Mechanics	Subcellular&Cell	Structure-Function Relationships&Growth Mechanics	China	Asia	2011-10-01	WOS:000297697800005
Reactive Maleic Anhydride Polyolefins (mapos) in Oriented Strand Board. Part 1: Dynamic Thermomechanical Properties of Phenol Formaldehyde Resins Blended with Two Mapos	Holzforschung	10.1515/HF.2010.105	Article	JAN 2011	2011	Viscoelasticity	Others	Mechanical Properties	Germany	Europe	2011-03-20	WOS:000286182500011
Reducing the Brittleness of Zein Films Through Chemical Modification	Journal of Agricultural and Food Chemistry	10.1021/jf103164r	Article	JAN 12 2011	2011	Stress and strain	Others	Mechanical Properties&Structure-Function Relationships	USA	North America	2011-01-12	WOS:000285735200005
Regulator or Driving Force? the Role of Turgor Pressure in Oscillatory Plant Cell Growth	Plos One	10.1371/journal.pone.0018549	Article	APR 25 2011	2011	Stress and strain&Viscoelasticity&Growth Mechanics	Cell	Mechanical Properties&Growth Mechanics	Canada	North America	2011-04-25	WOS:000290016800014
Rheological Behaviors of Doughs Reconstituted From Wheat Gluten and Starch	Journal of Food Science and Technology-Mysore	10.1007/s13197-011-0255-x	Article	AUG 2011	2011	Viscoelasticity	Others	Mechanical Properties	China	Asia	2011-05-20	WOS:000290277800013
Rice Brittleness Mutants: a Way to Open the 'black Box' of Monocot Cell Wall Biosynthesis	Journal of Integrative Plant Biology	10.1111/j.1744-7909.2010.01011.x	Review	FEB 2011	2011	Structural Stability	Cell	Mechanical Properties&Structure-Function Relationships	China	Asia	2011-02-01	WOS:000286672600005
Sap Flow Measurements of Ceriops Tagal and Rhizophora Mucronata Mangrove Trees by Deuterium Tracing and Lysimetry	Rapid Communications in Mass Spectrometry	10.1002/rcm.5098	Article; Proceedings Paper	OCT 15 2011	2011	Others	Individual	Structure-Function Relationships&Ecological Mechanics	France	Europe	2011-10-19	WOS:000295369100010
Simulation of Direct Shear Tests on Rooted and Non-Rooted Soil Using Finite Element Analysis	Ecological Engineering	10.1016/j.ecoleng.2011.06.001	Article	OCT 2011	2011	Structural Stability	Others	Mechanical Properties&Structure-Function Relationships&Growth Mechanics&Movement Mechanisms	France	Europe	2011-08-30	WOS:000293727700011
Small-Angle X-Ray Scattering Study on Nanostructural Changes with Water Content in Red Pine, American Pine, and White Ash	Journal of Wood Science	10.1007/s10086-011-1202-1	Article	DEC 2011	2011	Others	Subcellular&Cell	Structure-Function Relationships	China	Asia	2011-11-23	WOS:000296517500002
Solutions for a Local Equation of Anisotropic Plant Cell Growth: an Analytical Study of Expansin Activity	Journal of the Royal Society Interface	10.1098/rsif.2010.0552	Article	JUL 6 2011	2011	Growth Mechanics	Cell	Growth Mechanics	Poland	Europe	2011-06-03	WOS:000290898500007
Spatial and Temporal Expression of Actin Depolymerizing Factors Adf7 and Adf10 During Male Gametophyte Development in Arabidopsis Thaliana	Plant and Cell Physiology	10.1093/pcp/pcr068	Article	JUL 2011	2011	Growth Mechanics&Structural Stability	Subcellular&Cell&Tissue&Organ	Structure-Function Relationships&Growth Mechanics&Movement Mechanisms	Canada	North America	2011-08-03	WOS:000292837500005
Spatial Patterns of Wood Traits in China Are Controlled by Phylogeny and the Environment	Global Ecology and Biogeography	10.1111/j.1466-8238.2010.00582.x	Article	MAR 2011	2011	Structural Stability	Others	Mechanical Properties&Adaptive Evolution&Ecological Mechanics	China	Asia	2011-03-01	WOS:000286889500004
Stem and Wood Allometric Relationships in Cacteae (cactaceae)	Trees-Structure and Function	10.1007/s00468-011-0553-y	Article	OCT 2011	2011	Growth Mechanics	Cell&Tissue&Organ&Individual	Structure-Function Relationships&Adaptive Evolution	Mexico	North America	2011-10-01	WOS:000300082800001
Stem Biomechanics of the Giant Moss Dendroligotrichum Dendroides S.l. and Its Significance for Growth Form Diversity in Mosses	Journal of Bryology	10.1179/1743282011Y.0000000011	Article	SEP 2011	2011	Structural Stability&Growth Mechanics	Tissue&Organ&Individual	Mechanical Properties&Structure-Function Relationships&Growth Mechanics&Adaptive Evolution&Ecological Mechanics	Chile	South America	2011-10-19	WOS:000295216000006
Strain Analysis of Lumber Containing a Knot During Tensile Failure	Journal of Wood Science	10.1007/s10086-010-1154-x	Article	APR 2011	2011	Stress and strain	Others	Mechanical Properties	Japan	Asia	2011-05-09	WOS:000289736400005
Study on Parameterisation of Plant Tissue Microstructure by Confocal Microscopy for Finite Elements Modelling	Computers and Electronics in Agriculture	10.1016/j.compag.2011.06.006	Article	AUG 2011	2011	Growth Mechanics	Tissue	Others	Japan	Asia	2011-09-28	WOS:000294876800011
Study on the Effect of Nano-Silver Impregnation on Mechanical Properties of Heat-Treated Populus Nigra	Wood Science and Technology	10.1007/s00226-010-0343-5	Article	MAY 2011	2011	Stress and strain	Others	Mechanical Properties	Iran	Asia	2011-04-30	WOS:000289477300018
Tensile Fracture Properties of Seven Tropical Grasses at Different Phenological Stages	Grass and Forage Science	10.1111/j.1365-2494.2011.00812.x	Article	DEC 2011	2011	Stress and strain	Tissue	Mechanical Properties&Structure-Function Relationships	Argentina	South America	2011-12-01	WOS:000297212600009
The Biophysical Design of Plant Cuticles: an Overview	New Phytologist	10.1111/j.1469-8137.2010.03553.x	Review	2011	2011	Stress and strain&Viscoelasticity&Structural Stability	Subcellular&Cell	Mechanical Properties&Structure-Function Relationships	Spain	Europe	2011-01-01	WOS:000286940500008
The Differential Effect of Updrafts, Downdrafts and Horizontal Winds on the Seed Abscission of Tragopogon Dubius	Functional Ecology	10.1111/j.1365-2435.2010.01788.x	Article	JUN 2011	2011	Fluid Mechanics	Others	Adaptive Evolution&Ecological Mechanics	Canada	North America	2011-06-01	WOS:000290174500004
The Effects of Vanadium (v) Absorbed by Coprinus Comatus on Bone in Streptozotocin-Induced Diabetic Rats	Biological Trace Element Research	10.1007/s12011-010-8825-8	Article	SEP 2011	2011	Stress and strain	Organ&Individual	Others	China	Asia	2011-08-24	WOS:000293706900046
The Manufacture of Particleboards Using Mixture of Reed (surface Layer) and Commercial Species (middle Layer)	European Journal of Wood and Wood Products	10.1007/s00107-010-0437-7	Article	AUG 2011	2011	Stress and strain	Others	Mechanical Properties	Iran	Asia	2011-07-22	WOS:000292554200001
The Mechanics of Explosive Dispersal and Self-Burial in the Seeds of the Filaree, Erodium Cicutarium (geraniaceae)	Journal of Experimental Biology	10.1242/jeb.050567	Article	FEB 2011	2011	Stress and strain	Others	Mechanical Properties&Movement Mechanisms&Adaptive Evolution	USA	North America	2011-03-20	WOS:000286597000005
The Mechanism for Explosive Seed Dispersal in Cardamine Hirsuta (brassicaceae)	American Journal of Botany	10.3732/ajb.1000374	Article	AUG 2011	2011	Stress and strain&Structural Stability	Cell&Tissue	Mechanical Properties&Structure-Function Relationships&Movement Mechanisms	France	Europe	2011-08-30	WOS:000293513400017
The Role of Mechanical Forces in Plant Morphogenesis	Annual Review of Plant Biology, Vol 62	10.1146/annurev-arplant-042110-103852	Review; Book Chapter	2011	2011	Growth Mechanics	Cell&Tissue	Mechanical Properties&Structure-Function Relationships&Growth Mechanics	France	Europe	2011-01-01	WOS:000292009300015
Trade-Off Between Drag Reduction and Light Interception of Macrophytes: Comparing Five Aquatic Plants with Contrasting Morphology	Functional Ecology	10.1111/j.1365-2435.2011.01909.x	Article	DEC 2011	2011	Fluid Mechanics	Individual	Mechanical Properties&Structure-Function Relationships&Growth Mechanics&Ecological Mechanics	Belgium	Europe	2011-12-21	WOS:000297156500006
Transcriptome Profiling of Pinus Radiata Juvenile Wood with Contrasting Stiffness Identifies Putative Candidate Genes Involved in Microfibril Orientation and Cell Wall Mechanics	Bmc Genomics	10.1186/1471-2164-12-480	Article	OCT 1 2011	2011	Growth Mechanics	Tissue	Mechanical Properties&Structure-Function Relationships	Australia	Oceania	2011-11-09	WOS:000296317800001
Twig: a Model to Simulate the Gravitropic Response of a Tree Axis in the Frame of Elasticity and Viscoelasticity, at Intra-Annual Time Scale	Journal of Theoretical Biology	10.1016/j.jtbi.2010.12.027	Article	MAR 21 2011	2011	Viscoelasticity&Growth Mechanics	Individual	Mechanical Properties	France	Europe	2011-03-21	WOS:000287681300012
Variation in Anatomical and Material Properties Explains Differences in Hydrodynamic Performances of Foliose Red Macroalgae (rhodophyta)	Journal of Phycology	10.1111/j.1529-8817.2011.01066.x	Article	DEC 2011	2011	Fluid Mechanics&Structural Stability	Tissue	Mechanical Properties&Structure-Function Relationships&Adaptive Evolution&Ecological Mechanics	Canada	North America	2011-12-28	WOS:000297880500015
Virtualleaf: an Open-Source Framework for Cell-Based Modeling of Plant Tissue Growth and Development	Plant Physiology	10.1104/pp.110.167619	Article	FEB 2011	2011	Growth Mechanics	Cell&Tissue&Organ	Others	Belgium	Europe	2011-02-01	WOS:000286880800004
Wood Properties and Trunk Allometry of Co-Occurring Rainforest Canopy Trees in a Cyclone-Prone Environment	American Journal of Botany	10.3732/ajb.1100080	Article	NOV 2011	2011	Structural Stability&Growth Mechanics	Organ&Individual	Structure-Function Relationships&Adaptive Evolution	Australia	Oceania	2011-11-30	WOS:000296760500015
Wood Properties of Pericopsis Mooniana Grown in a Plantation in Indonesia	Journal of Wood Science	10.1007/s10086-010-1163-9	Article	JUN 2011	2011	Growth Mechanics	Organ&Individual	Mechanical Properties&Structure-Function Relationships	Indonesia	Asia	2011-06-01	WOS:000291802000011
3d Imaging and Mechanical Modeling of Helical Buckling in Medicago Truncatula Plant Roots	Proceedings of the National Academy of Sciences of the United States of America	10.1073/pnas.1209287109	Article	OCT 16 2012	2012	Structural Stability&Growth Mechanics	Organ	Mechanical Properties&Growth Mechanics	USA	North America	2012-10-16	WOS:000310515800019
A Biomechanical Model of Anther Opening Reveals the Roles of Dehydration and Secondary Thickening	New Phytologist	10.1111/j.1469-8137.2012.04329.x	Article	DEC 2012	2012	Stress and strain&Growth Mechanics	Tissue	Mechanical Properties&Structure-Function Relationships&Growth Mechanics&Movement Mechanisms	United Kingdom	Europe	2012-12-01	WOS:000310676400011
A Microfluidic Platform for the Investigation of Elongation Growth in Pollen Tubes	Journal of Micromechanics and Microengineering	10.1088/0960-1317/22/11/115009	Article	NOV 2012	2012	Fluid Mechanics&Growth Mechanics	Cell&Individual	Growth Mechanics&Structure-Function Relationships&Mechanical Properties	Canada	North America	2012-11-28	WOS:000310534400010
A New Method for Exact Three-Dimensional Reconstructions of Diatom Frustules	Journal of Microscopy	10.1111/j.1365-2818.2012.03664.x	Article	NOV 2012	2012	Structural Stability&Growth Mechanics	Individual	Mechanical Properties&Structure-Function Relationships&Biomimetic Applications	Germany	Europe	2012-11-28	WOS:000310339000011
A Revised Architecture of Primary Cell Walls Based on Biomechanical Changes Induced by Substrate-Specific Endoglucanases	Plant Physiology	10.1104/pp.111.192880	Article	APR 2012	2012	Viscoelasticity&Growth Mechanics	Cell	Mechanical Properties&Structure-Function Relationships	USA	North America	2012-04-01	WOS:000303001400035
Abaxial Growth and Steric Constraints Guide Leaf Folding and Shape in Acer Pseudoplatanus	American Journal of Botany	10.3732/ajb.1100325	Article	AUG 2012	2012	Growth Mechanics	Tissue&Organ	Structure-Function Relationships&Growth Mechanics	Switzerland	Europe	2012-08-01	WOS:000307807300015
Actin Depolymerizing Factors Adf7 and Adf10 Play Distinct Roles During Pollen Development and Pollen Tube Growth.	Plant Signaling and Behavior		Journal article	2012	2012	Growth Mechanics&Others	Subcellular	Structure-Function Relationships&Growth Mechanics&Movement Mechanisms	Canada	North America	2012-01-01	CABI:20123262521
An Evaluation of Seed Spacing Accuracy of a Vacuum Type Precision Metering Unit Based on Theoretical Considerations and Experiments	Turkish Journal of Agriculture and Forestry	10.3906/tar-1010-1316	Article	2012	2012	Fluid Mechanics	Organ	Mechanical Properties	Turkey	Asia	2012-05-09	WOS:000303034600001
Anatomy and Mechanical and Hydraulic Needs of Woody Climbers Contrasted with Subshrubs on the Island of Cyprus	Iawa Journal	10.1163/22941932-90000100	Article	2012	2012	Stress and strain&Fluid Mechanics&Growth Mechanics	Tissue	Structure-Function Relationships	Italy	Europe	2013-02-20	WOS:000313465500002
Application of the Gabor Filters and K-Means Method for Characterization of Geometrical Properties of Parenchyma Cell Walls	Journal of Texture Studies	10.1111/j.1745-4603.2012.00345.x	Article	OCT 2012	2012	Growth Mechanics	Tissue	Mechanical Properties&Structure-Function Relationships	Japan	Asia	2012-10-24	WOS:000308942800001
Architecture-Based Multiscale Computational Modeling of Plant Cell Wall Mechanics to Examine the Hydrogen-Bonding Hypothesis of the Cell Wall Network Structure Model	Plant Physiology	10.1104/pp.112.201228	Article	NOV 2012	2012	Stress and strain&Structural Stability&Growth Mechanics	Subcellular&Cell	Mechanical Properties&Growth Mechanics	USA	North America	2012-12-05	WOS:000310584200011
Atomic Force Microscopy Stiffness Tomography on Living Arabidopsis Thaliana Cells Reveals the Mechanical Properties of Surface and Deep Cell-Wall Layers During Growth	Biophysical Journal	10.1016/j.bpj.2012.06.046	Article	AUG 8 2012	2012	Growth Mechanics	Subcellular&Cell	Mechanical Properties&Growth Mechanics	Switzerland	Europe	2012-09-19	WOS:000307427700003
Attachment Ability of Sawfly Larvae to Smooth Surfaces	Arthropod Structure & Development	10.1016/j.asd.2011.10.001	Article	MAR 2012	2012	Others	Individual	Structure-Function Relationships&Growth Mechanics&Movement Mechanisms&Adaptive Evolution&Ecological Mechanics	Germany	Europe	2012-04-25	WOS:000302428400004
Biomechanical Properties of Aquatic Plants and Their Effects on Plant-Flow Interactions in Streams and Rivers	Aquatic Sciences	10.1007/s00027-011-0188-5	Article	JAN 2012	2012	Stress and strain&Viscoelasticity&Structural Stability	Organ	Structure-Function Relationships&Adaptive Evolution&Ecological Mechanics	United Kingdom	Europe	2012-01-01	WOS:000298750900003
Bonding Strength of Heat Treated Compressed Eastern Redcedar Wood	Materials & Design	10.1016/j.matdes.2012.05.050	Article	DEC 2012	2012	Stress and strain	Organ	Mechanical Properties	Turkey	Asia	2012-09-19	WOS:000308077400040
Cell Wall Evolution and Diversity	Frontiers in Plant Science	10.3389/fpls.2012.00152	Review	2012	2012	Others	Cell	Structure-Function Relationships&Growth Mechanics&Adaptive Evolution	Denmark	Europe	2012-01-01	WOS:000208837900149
Cell Wall Mechanics and Growth Control in Plants: the Role of Pectins Revisited	Frontiers in Plant Science	10.3389/fpls.2012.00121	Review	2012	2012	Growth Mechanics	Cell	Structure-Function Relationships&Growth Mechanics	Switzerland	Europe	2012-01-01	WOS:000208837900121
Cell Wall Structure and Formation of Maturing Fibres of Moso Bamboo (phyllostachys Pubescens) Increase Buckling Resistance	Journal of the Royal Society Interface	10.1098/rsif.2011.0462	Article	MAY 7 2012	2012	Structural Stability	Tissue	Mechanical Properties&Structure-Function Relationships	China	Asia	2012-05-02	WOS:000302134300017
Cellular Force Microscopy for in Vivo Measurements of Plant Tissue Mechanics	Plant Physiology	10.1104/pp.111.191460	Article	APR 2012	2012	Growth Mechanics	Cell&Tissue	Growth Mechanics	Switzerland	Europe	2012-04-01	WOS:000303001400003
Centrifuge Modelling of Soil Slopes Containing Model Plant Roots	Canadian Geotechnical Journal	10.1139/T11-081	Article	JAN 2012	2012	Structural Stability	Organ	Mechanical Properties&Structure-Function Relationships	United Kingdom	Europe	2012-03-05	WOS:000299782300001
Changes in Carrot (daucus Carota) Parenchyma at Higher Temperatures Detected in Vivo by Dynamic Mechanical (thermal) Analysis	Biorheology	10.3233/BIR-2012-0615	Article	2012	2012	Viscoelasticity	Tissue	Mechanical Properties	Czech Republic	Europe	2012-09-12	WOS:000306843100005
Changes in Cracking Behavior and Milling Quality of Selected Australian Rice Varieties Due to Postdrying Annealing and Subsequent Storage	Drying Technology	10.1080/07373937.2012.710692	Article	2012	2012	Viscoelasticity	Organ	Mechanical Properties	Australia	Oceania	2012-01-01	WOS:000311372900004
Characterization of Mixed-Mode I/ii Fracture Properties of Adhesively Bonded Yellow-Poplar by a Dual Actuator Test Frame Instrument	Holzforschung	10.1515/hf-2011-0171	Article	JUL 2012	2012	Stress and strain	Organ	Mechanical Properties	USA	North America	2012-09-19	WOS:000307218900009
Collenchyma: a Versatile Mechanical Tissue with Dynamic Cell Walls	Annals of Botany	10.1093/aob/mcs186	Review	NOV 2012	2012	Growth Mechanics	Tissue	Mechanical Properties&Structure-Function Relationships	Belgium	Europe	2012-11-01	WOS:000310371800001
Combining Flagelliform and Dragline Spider Silk Motifs to Produce Tunable Synthetic Biopolymer Fibers	Biopolymers	10.1002/bip.21724	Article	JUN 2012	2012	Stress and strain&Viscoelasticity	Subcellular	Mechanical Properties&Structure-Function Relationships&Biomimetic Applications	USA	North America	2012-04-11	WOS:000301706300012
Coming of Leaf Age: Control of Growth by Hydraulics and Metabolics During Leaf Ontogeny	New Phytologist	10.1111/j.1469-8137.2012.04273.x	Review	OCT 2012	2012	Growth Mechanics	Organ	Structure-Function Relationships&Growth Mechanics	France	Europe	2012-10-01	WOS:000308882200008
Comparative Structure and Biomechanics of Plant Primary and Secondary Cell Walls	Frontiers in Plant Science	10.3389/fpls.2012.00204	Review		2012	Growth Mechanics&Stress and strain	Cell&Tissue	Mechanical Properties&Structure-Function Relationships&Growth Mechanics	USA	North America
Compression of Wood Under Saturated Steam, Superheated Steam, and Transient Conditions at 150°c, 160°c, and 170°c	Wood Science and Technology	10.1007/s00226-010-0380-0	Article	JAN 2012	2012	Viscoelasticity	Tissue	Mechanical Properties	Slovenia	Europe	2012-02-07	WOS:000298993100007
Controlling Gas/liquid Exchange Using Microfluidics for Real-Time Monitoring of Flagellar Length in Living Chlamydomonas at the Single-Cell Level	Lab on a Chip	10.1039/c2lc40638a	Article	2012	2012	Fluid Mechanics	Subcellular&Cell	Structure-Function Relationships&Growth Mechanics	China	Asia	2012-01-01	WOS:000310916100040
Coordinated Evolution of Leaf and Stem Economics in Tropical Dry Forest Trees	Ecology	10.1890/11-1213.1	Article	NOV 2012	2012	Others	Organ	Adaptive Evolution&Ecological Mechanics	Mexico	North America	2012-11-01	WOS:000310834900011
Correlation Between the Protein Content and Mechanical Properties of Wheat	Turkish Journal of Agriculture and Forestry	10.3906/tar-1112-51	Article	2012	2012	Stress and strain	Organ	Others	Turkey	Asia	2012-10-31	WOS:000309376000009
Cutting Force Variability as a Consequence of Exchangeable Cleavage Fracture and Compressive Breakdown of Wood Tissue	Wood Science and Technology	10.1007/s00226-011-0457-4	Article	SEP 2012	2012	Stress and strain	Organ	Mechanical Properties	Slovenia	Europe	2012-09-19	WOS:000307541700014
Drag Reduction in Wave-Swept Macroalgae: Alternative Strategies and New Predictions	American Journal of Botany	10.3732/ajb.1100541	Article	MAY 2012	2012	Fluid Mechanics	Individual	Structure-Function Relationships&Growth Mechanics&Ecological Mechanics	Canada	North America	2012-05-01	WOS:000303665300013
Effect of Accelerated Aging on Some Physical and Mechanical Properties of Bamboo	Wood Science and Technology	10.1007/s00226-011-0454-7	Article	SEP 2012	2012	Stress and strain&Structural Stability	Others	Mechanical Properties	Turkey	Asia	2012-09-19	WOS:000307541700009
Effect of Calcium Sprays on Mechanical Strength and Cell Wall Fractions of Herbaceous Peony (paeonia Lactiflora Pall.) Inflorescence Stems	International Journal of Molecular Sciences	10.3390/ijms13044704	Article	APR 2012	2012	Structural Stability	Tissue&Organ	Mechanical Properties&Structure-Function Relationships	China	Asia	2012-05-23	WOS:000303454700045
Effect of Copper Based Preservatives Treatment of the Properties of Southern Pine Lvl	Construction and Building Materials	10.1016/j.conbuildmat.2012.02.009	Article	SEP 2012	2012	Stress and strain&Structural Stability	Others	Mechanical Properties	USA	North America	2012-07-25	WOS:000305852400071
Effect of Electrohydrodynamic and Batch Drying on Rice Fissuring	Drying Technology	10.1080/07373937.2012.701262	Article	2012	2012	Stress and strain	Others	Mechanical Properties	Iran	Asia	2012-12-12	WOS:000311120800015
Effect of Fiber Esterification on Fundamental Properties of Oil Palm Empty Fruit Bunch Fiber/poly(butylene Adipate-Co-Terephthalate) Biocomposites	International Journal of Molecular Sciences	10.3390/ijms13021327	Article	FEB 2012	2012	Stress and strain	Others	Mechanical Properties	Malaysia	Asia	2012-03-21	WOS:000300715700005
Effect of Grain Angle on Shear Strength of Douglas-Fir Wood	Holzforschung	10.1515/hf-2011-0031	Article	JUL 2012	2012	Stress and strain	Others	Mechanical Properties	USA	North America	2012-09-19	WOS:000307218900013
Effect of High Hydrostatic Pressure on Postharvest Physiology of the Ataulfo Mango	Cyta-Journal of Food	10.1080/19476337.2011.603843	Article	2012	2012	Fluid Mechanics	Organ	Others	Mexico	North America	2012-08-15	WOS:000306552600001
Effect of Radial Origin on Final Moisture Content and Gradient, Casehardening, Cracking and Deformations of Dried Siberian Larch (larix Sibirica) Timber	European Journal of Wood and Wood Products	10.1007/s00107-010-0491-1	Article	JAN 2012	2012	Stress and strain	Others	Structure-Function Relationships	Finland	Europe	2012-02-16	WOS:000298657600009
Effects of Acq Preservative Treatment on the Mechanical Properties of Hardwood Glulam	European Journal of Wood and Wood Products	10.1007/s00107-011-0584-5	Article	SEP 2012	2012	Stress and strain	Others	Mechanical Properties	China	Asia	2012-10-10	WOS:000307294800003
Effects of Chemical Modification with Glutaraldehyde on the Weathering Performance of Scots Pine Sapwood	Wood Science and Technology	10.1007/s00226-011-0441-z	Article	JUL 2012	2012	Structural Stability	Tissue&Organ	Mechanical Properties&Structure-Function Relationships	China	Asia	2012-07-04	WOS:000305135000013
Effects of Fire Retardants on Physical, Mechanical, and Fire Properties of Flat-Pressed Wpcs	European Journal of Wood and Wood Products	10.1007/s00107-011-0541-3	Article	JAN 2012	2012	Stress and strain	Others	Mechanical Properties	Switzerland	Europe	2012-02-16	WOS:000298657600027
Effects of Layered Structure on the Physical and Mechanical Properties of Laminated Moso Bamboo (phyllosachys Edulis) Flooring	Construction and Building Materials	10.1016/j.conbuildmat.2011.08.038	Article	MAR 2012	2012	Structural Stability	Others	Mechanical Properties	China	Asia	2012-03-28	WOS:000301156700004
Effects of Moisture Content, Loading Rate, and Grain Orientation on Fracture Resistance of Paddy (oryza Sativa L.) Grain	International Journal of Food Properties	10.1080/10942911003754643	Article	JAN-APR 2012	2012	Stress and strain	Others	Mechanical Properties	Iran	Asia	2012-01-01	WOS:000301007400009
Effects of Systematic Variation of Wood Adherend Bending Stiffness on Fracture Properties: Part 1. Influence of Grain Angle	Holzforschung	10.1515/hf-2011-0160	Article	AUG 2012	2012	Stress and strain	Others	Mechanical Properties	USA	North America	2012-10-10	WOS:000308539900013
Effects of the Blended Fibroin/aloe Gel Film on Wound Healing in Streptozotocin-Induced Diabetic Rats	Biomedical Materials	10.1088/1748-6041/7/3/035008	Article	JUN 2012	2012	Stress and strain	Cell&Tissue&Individual	Mechanical Properties	Thailand	Asia	2012-06-01	WOS:000303667600008
Energetics and Forces of the Dionaea Muscipula Trap Closing	Journal of Plant Physiology	10.1016/j.jplph.2011.08.003	Article	JAN 1 2012	2012	Stress and strain	Organ	Structure-Function Relationships&Movement Mechanisms	USA	North America	2012-02-28	WOS:000299852700008
Escaping the Lianoid Habit: Evolution of Shrub-Like Growth Forms in Aristolochia Subgenus Isotrema (aristolochiaceae)	American Journal of Botany	10.3732/ajb.1200244	Article	OCT 2012	2012	Structural Stability&Growth Mechanics	Tissue&Organ	Growth Mechanics&Adaptive Evolution	Belgium	Europe	2012-10-01	WOS:000310197500014
Evaluation of Tomato Textural Mechanical Properties	Journal of Food Engineering	10.1016/j.jfoodeng.2012.03.007	Article	AUG 2012	2012	Stress and strain&Viscoelasticity	Tissue	Mechanical Properties	Japan	Asia	2012-08-01	WOS:000304577500011
Extended Protein/water H-Bond Networks in Photosynthetic Water Oxidation	Biochimica Et Biophysica Acta-Bioenergetics	10.1016/j.bbabio.2012.03.031	Article	AUG 2012	2012	Others	Subcellular&Cell	Structure-Function Relationships	Germany	Europe	2012-08-08	WOS:000306202700008
External Mouthpart Morphology in the Tenuipalpidae (tetranychoidea): Raoiella a Case Study	Experimental and Applied Acarology	10.1007/s10493-012-9540-2	Article	AUG 2012	2012	Others	Tissue&Organ	Structure-Function Relationships&Adaptive Evolution&Ecological Mechanics	Australia	Oceania	2012-08-01	WOS:000304550300003
Filaments Assembly of Ectopically Expressed Caenorhabditis Elegans Lamin Within Xenopus Oocytes	Journal of Structural Biology	10.1016/j.jsb.2011.11.002	Article	JAN 2012	2012	Viscoelasticity&Structural Stability	Subcellular&Cell	Mechanical Properties&Structure-Function Relationships	Switzerland	Europe	2012-02-23	WOS:000299448900015
Finessing the Fracture Energy Barrier in Ballistic Seed Dispersal	Proceedings of the National Academy of Sciences of the United States of America	10.1073/pnas.1119737109	Article	APR 3 2012	2012	Stress and strain	Organ	Mechanical Properties&Structure-Function Relationships&Movement Mechanisms&Adaptive Evolution&Ecological Mechanics	USA	North America	2012-05-30	WOS:000302294700019
Flexural Behaviour of Selected Riparian Plants Under Static Load	Ecological Engineering	10.1016/j.ecoleng.2012.02.012	Article	JUN 2012	2012	Stress and strain	Others	Mechanical Properties	Austria	Europe	2012-06-13	WOS:000304234400012
Flexural Properties of Treated and Untreated Kenaf/epoxy Composites	Materials & Design	10.1016/j.matdes.2012.04.017	Article	SEP 2012	2012	Stress and strain	Others	Mechanical Properties	Australia	Oceania	2012-09-01	WOS:000304545000049
Flow-Plant Interactions in Open-Channel Flows: a Comparative Analysis of Five Freshwater Plant Species	Water Resources Research	10.1029/2011WR011557	Article	MAY 2 2012	2012	Fluid Mechanics	Others	Ecological Mechanics	United Kingdom	Europe	2012-05-02	WOS:000303675200001
Freeze/thaw-Induced Embolism: Probability of Critical Bubble Formation Depends on Speed of Ice Formation	Frontiers in Plant Science	10.3389/fpls.2012.00107	Article	2012	2012	Fluid Mechanics	Organ	Structure-Function Relationships&Growth Mechanics&Adaptive Evolution&Ecological Mechanics	Australia	Oceania	2012-01-01	WOS:000208837900108
Fruit Cuticular and Agronomic Characteristics of a Lecer6 Mutant of Tomato	Journal of Horticultural Science & Biotechnology	10.1080/14620316.2012.11512921	Article	NOV 2012	2012	Stress and strain&Viscoelasticity	Organ	Mechanical Properties&Structure-Function Relationships	Canada	North America	2013-02-08	WOS:000312765500016
Furfuryl Alcohol Impregnation for Improved Plasticization and Fixation During the Densification of Wood	Holzforschung	10.1515/HF.2011.134	Article	2012	2012	Viscoelasticity	Others	Mechanical Properties	Germany	Europe	2012-03-17	WOS:000300740500010
Gas in Scattering Media Absorption Spectroscopy (gasmas) Detected Persistent Vacuum in Apple Tissue After Vacuum Impregnation	Food Biophysics	10.1007/s11483-011-9239-7	Article	MAR 2012	2012	Fluid Mechanics	Tissue	Mechanical Properties&Structure-Function Relationships	Italy	Europe	2012-03-10	WOS:000300283600003
Growth Form Evolution in Piperales and Its Relevance for Understanding Angiosperm Diversification: an Integrative Approach Combining Plant Architecture, Anatomy, and Biomechanics	International Journal of Plant Sciences	10.1086/665821	Article	JUL-AUG 2012	2012	Structural Stability&Growth Mechanics	Organ&Individual&Population	Structure-Function Relationships&Growth Mechanics&Adaptive Evolution	Belgium	Europe	2012-07-01	WOS:000305977100006
Growth-Dependent Chemical and Mechanical Properties of Cuticular Membranes From Leaves of Sonneratia Alba	Plant Cell and Environment	10.1111/j.1365-3040.2012.02482.x	Article	JUL 2012	2012	Viscoelasticity&Structural Stability&Growth Mechanics	Tissue	Structure-Function Relationships&Growth Mechanics	Japan	Asia	2012-06-27	WOS:000305069000002
Hierarchical Helical Order in the Twisted Growth of Plant Organs	Physical Review Letters	10.1103/PhysRevLett.109.128104	Article	SEP 19 2012	2012	Growth Mechanics	Subcellular&Cell&Tissue	Mechanical Properties&Growth Mechanics	Japan	Asia	2012-10-31	WOS:000308878500029
Hydraulic Conductivity Traits Predict Growth Rates and Adult Stature of 40 Asian Tropical Tree Species Better Than Wood Density	Journal of Ecology	10.1111/j.1365-2745.2011.01939.x	Article	MAY 2012	2012	Others	Organ	Structure-Function Relationships&Growth Mechanics&Adaptive Evolution	China	Asia	2012-05-01	WOS:000302623200015
Immunofluorescence-Guided Atomic Force Microscopy to Measure the Micromechanical Properties of the Pericellular Matrix of Porcine Articular Cartilage	Journal of the Royal Society Interface	10.1098/rsif.2012.0314	Article	NOV 7 2012	2012	Stress and strain	Subcellular&Cell&Tissue	Mechanical Properties	USA	North America	2012-10-24	WOS:000309269100022
Indented Rings (hazel Growth) of Norway Spruce Reduce Anisotropy of Mechanical Properties	Wood Science and Technology	10.1007/s00226-012-0480-0	Article	NOV 2012	2012	Stress and strain	Others	Mechanical Properties&Structure-Function Relationships	Australia	Oceania	2012-11-28	WOS:000310225800016
Influence of Fibre Treatments on Mechanical Properties of Short Sansevieria Cylindrica/polyester Composites	Materials & Design	10.1016/j.matdes.2012.01.004	Article	MAY 2012	2012	Stress and strain	Others	Mechanical Properties	India	Asia	2012-04-25	WOS:000301591700015
Influence of Geometry on Mechanical Properties of Bio-Inspired Silica-Based Hierarchical Materials	Bioinspiration & Biomimetics	10.1088/1748-3182/7/3/036024	Article	SEP 2012	2012	Stress and strain&Structural Stability	Others	Mechanical Properties&Structure-Function Relationships&Biomimetic Applications	USA	North America	2012-09-01	WOS:000306072400026
Invited Review Nonmulberry Silk Biopolymers	Biopolymers	10.1002/bip.22024	Review	JUN 2012	2012	Stress and strain	Tissue	Mechanical Properties&Structure-Function Relationships&Biomimetic Applications	India	Asia	2012-04-11	WOS:000301706300015
Is Windswept Tree Growth Negative Thigmotropism?	Plant Science	10.1016/j.plantsci.2011.12.001	Review	MAR 2012	2012	Growth Mechanics	Individual	Mechanical Properties&Growth Mechanics&Ecological Mechanics	USA	North America	2012-03-01	WOS:000301218400003
Leaf-Fracture Properties Correlated with Nutritional Traits in Nine Australian Seagrass Species: Implications for Susceptibility to Herbivory	Marine Ecology Progress Series	10.3354/meps09757	Article	2012	2012	Structural Stability	Tissue&Individual	Ecological Mechanics	Australia	Oceania	2012-01-01	WOS:000305966400006
Long-Term, High-Resolution Confocal Time Lapse Imaging of Arabidopsis Cotyledon Epidermis During Germination	Jove-Journal of Visualized Experiments	10.3791/4426	Article	DEC 2012	2012	Growth Mechanics	Cell&Tissue	Structure-Function Relationships&Growth Mechanics	Japan	Asia	2012-12-01	WOS:000209226100034
Mechanical Behavior of Novel Sandwich Composite Panels Based on 3d-Knitted Spacer Fabrics	Journal of Reinforced Plastics and Composites	10.1177/0731684411431354	Article	JAN 2012	2012	Stress and strain	Others	Mechanical Properties	Portugal	Europe	2012-03-05	WOS:000299998100004
Mechanical Performance and Dimensional Stability of Nano-Silver Impregnated Densified Spruce Wood	European Journal of Wood and Wood Products	10.1007/s00107-011-0590-7	Article	SEP 2012	2012	Stress and strain&Structural Stability	Others	Mechanical Properties	Iran	Asia	2012-10-10	WOS:000307294800008
Mechanical Properties Analysis and Reliability Assessment of Laminated Veneer Lumber (lvl) Having Different Patterns of Assembly	Bioresources		Article	2012	2012	Stress and strain	Others	Mechanical Properties	China	Asia	2012-08-15	WOS:000306481700021
Mechanical Properties of Epidermal Cells of Whole Living Roots of Arabidopsis Thaliana: an Atomic Force Microscopy Study	Physical Review E	10.1103/PhysRevE.85.021916	Article	FEB 21 2012	2012	Viscoelasticity&Growth Mechanics	Cell	Mechanical Properties	United Kingdom	Europe	2012-02-21	WOS:000300572000016
Mechanical Properties of Fruit-Cuticular Membranes Isolated From 27 Cultivars of Diospyros Kaki Thunb.	Food Chemistry	10.1016/j.foodchem.2011.12.039	Article	JUN 15 2012	2012	Stress and strain	Tissue	Structure-Function Relationships	Japan	Asia	2012-06-15	WOS:000301513100071
Mechanical Properties of Thermally Modified Beech Timber for Structural Purposes	European Journal of Wood and Wood Products	10.1007/s00107-012-0615-x	Article	NOV 2012	2012	Stress and strain&Structural Stability	Others	Mechanical Properties	Switzerland	Europe	2012-11-21	WOS:000309868500001
Mechanical Properties of Wood Disproportionately Increase with Increasing Density	American Journal of Botany	10.3732/ajb.1100567	Article	JAN 2012	2012	Stress and strain	Others	Mechanical Properties	Germany	Europe	2012-03-05	WOS:000299167700028
Mechanical Regulation of Auxin-Mediated Growth	Current Biology	10.1016/j.cub.2012.06.050	Article	AUG 21 2012	2012	Growth Mechanics	Subcellular&Cell&Tissue	Structure-Function Relationships&Growth Mechanics	Switzerland	Europe	2012-08-21	WOS:000307795000018
Mechanism of Perforation Based on Spreading Properties of Emulsified Oils	Atomization and Sprays	10.1615/AtomizSpr.2013006728	Article	2012	2012	Fluid Mechanics	Others	Mechanical Properties	Germany	Europe	2013-07-03	WOS:000319631600003
Methodological Advances in Predicting Flow-Induced Dynamics of Plants Using Mechanical-Engineering Theory	Journal of Experimental Biology	10.1242/jeb.058933	Review	MAR 2012	2012	Fluid Mechanics&Structural Stability	Others	Structure-Function Relationships&Growth Mechanics&Adaptive Evolution&Ecological Mechanics	France	Europe	2012-04-18	WOS:000300718100006
Microstructure-Stiffness Relationships of Ten European and Tropical Hardwood Species	Journal of Structural Biology	10.1016/j.jsb.2011.10.010	Article	FEB 2012	2012	Stress and strain	Tissue	Mechanical Properties&Structure-Function Relationships	Austria	Europe	2012-03-21	WOS:000300755400040
Microtubules and the Tax Payer	Protoplasma	10.1007/s00709-011-0339-5	Review	JUN 2012	2012	Others	Subcellular&Cell	Structure-Function Relationships&Growth Mechanics&Adaptive Evolution&Ecological Mechanics	Germany	Europe	2012-08-01	WOS:000306069700002
Modeling of Mass Transfer and Initiation of Hygroscopically Induced Cracks in Rice Grains in a Thermally Controlled Soaking Condition: with Dependency of Diffusion Coefficient to Moisture Content and Temperature - a 3d Finite Element Approach	Journal of Food Engineering	10.1016/j.jfoodeng.2012.02.029	Article	AUG 2012	2012	Stress and strain	Others	Others	Japan	Asia	2012-05-16	WOS:000303691100006
Modeling the Yew Tree Tubulin and a Comparison of Its Interaction with Paclitaxel to Human Tubulin	Pharmaceutical Research	10.1007/s11095-012-0829-y	Article	NOV 2012	2012	Others	Subcellular&Cell	Adaptive Evolution	Canada	North America	2012-11-21	WOS:000310206100006
Modification of Beech Veneers with N-Methylol-Melamine Compounds for the Production of Plywood	European Journal of Wood and Wood Products	10.1007/s00107-011-0569-4	Article	JUL 2012	2012	Structural Stability	Others	Mechanical Properties	Germany	Europe	2012-06-27	WOS:000304653300004
Moisture Dependence on Mechanical Properties of Pine Nuts From Pinus Pinea L.	Journal of Food Engineering	10.1016/j.jfoodeng.2011.04.018	Article	MAY 2012	2012	Stress and strain	Others	Mechanical Properties	Spain	Europe	2012-03-28	WOS:000301273300020
Molecular Mechanics of Silk Nanostructures Under Varied Mechanical Loading	Biopolymers	10.1002/bip.21729	Article	JUN 2012	2012	Stress and strain	Others	Mechanical Properties&Structure-Function Relationships&Biomimetic Applications	USA	North America	2012-06-01	WOS:000301706300011
Morphogenesis of Active Shells	Biosystems	10.1016/j.biosystems.2012.04.012	Article	SEP 2012	2012	Growth Mechanics	Cell&Tissue	Mechanical Properties&Growth Mechanics&Movement Mechanisms&Adaptive Evolution	Russia	Europe	2012-10-10	WOS:000308840500006
Nanomechanics and Sodium Permeability of Endothelial Surface Layer Modulated by Hawthorn Extract Ws 1442	Plos One	10.1371/journal.pone.0029972	Article	JAN 10 2012	2012	Fluid Mechanics	Tissue&Organ	structural-function relationships	Germany	Europe	2012-04-04	WOS:000301353900028
Nanoscale Characterization of the Biomechanical Hardening of Bovine Zona Pellucida	Journal of the Royal Society Interface	10.1098/rsif.2012.0269	Article	NOV 7 2012	2012	Stress and strain	Subcellular&Cell	Mechanical Properties	Italy	Europe	2012-11-07	WOS:000309269100012
Novel Soy Protein Scaffolds for Tissue Regeneration: Material Characterization and Interaction with Human Mesenchymal Stem Cells	Acta Biomaterialia	10.1016/j.actbio.2011.09.036	Article	FEB 2012	2012	Others	Tissue	Mechanical Properties&Structure-Function Relationships&Biomimetic Applications	USA	North America	2012-02-01	WOS:000301081400025
Nutrient Enrichment Affects the Mechanical Resistance of Aquatic Plants	Journal of Experimental Botany	10.1093/jxb/ers268	Article	OCT 2012	2012	Stress and strain&Structural Stability	Tissue&Organ	Mechanical Properties&Structure-Function Relationships	France	Europe	2012-12-05	WOS:000310368300006
On Evaluating Models in Computational Morphodynamics	Current Opinion in Plant Biology	10.1016/j.pbi.2011.09.007	Review	FEB 2012	2012	Growth Mechanics	Tissue&Organ	Others	Sweden	Europe	2012-03-21	WOS:000300813000017
Ontogenetic Modulation of Branch Size, Shape, and Biomechanics Produces Diversity Across Habitats in the Bursera Simaruba Clade of Tropical Trees	Evolution & Development	10.1111/j.1525-142X.2012.00564.x	Article	SEP-OCT 2012	2012	Growth Mechanics	Organ&Individual&Population	Growth Mechanics&Adaptive Evolution&Ecological Mechanics	Mexico	North America	2012-09-26	WOS:000308403000005
Persistent Symmetry Frustration in Pollen Tubes	Plos One	10.1371/journal.pone.0048087	Article	NOV 5 2012	2012	Stress and strain&Growth Mechanics&Structural Stability	Cell	Mechanical Properties&Structure-Function Relationships&Growth Mechanics	Canada	North America	2012-12-05	WOS:000310741400037
Pollen Tube Growth: Getting a Grip on Cell Biology Through Modeling	Mechanics Research Communications	10.1016/j.mechrescom.2011.11.005	Article	JUN 2012	2012	Stress and strain&Growth Mechanics&Fluid Mechanics	Cell	Mechanical Properties&Growth Mechanics&Structure-Function Relationships	Canada	North America	2012-06-27	WOS:000304847400004
Power Laws in the Elasticity and Yielding of Plant Particle Suspensions	Food Biophysics	10.1007/s11483-011-9238-8	Article	MAR 2012	2012	Viscoelasticity	Cell&Tissue	Mechanical Properties&Structure-Function Relationships	Netherlands	Europe	2012-03-10	WOS:000300283600002
Properties of Cork Oak Wood Related to Solid Wood Flooring Performance	Construction and Building Materials	10.1016/j.conbuildmat.2011.11.014	Article	MAY 2012	2012	Stress and strain	Others	Mechanical Properties	Portugal	Europe	2012-04-25	WOS:000301990300067
Reactive Oxygen Species Are Involved in Pollen Tube Initiation in Kiwifruit	Plant Biology	10.1111/j.1438-8677.2011.00479.x	Article	JAN 2012	2012	Growth Mechanics&Others	Subcellular&Cell	Growth Mechanics&Structure-Function Relationships&Others	Canada	North America	2012-01-01	WOS:000298581900008
Reconfiguration and the Reduction of Vortex-Induced Vibrations in Broad Leaves	Journal of Experimental Biology	10.1242/jeb.064501	Article	AUG 2012	2012	Fluid Mechanics	Others	Mechanical Properties&Structure-Function Relationships&Movement Mechanisms	Georgia	Asia	2012-08-01	WOS:000306605200029
Regulatory Role of Cell Division Rules on Tissue Growth Heterogeneity	Frontiers in Plant Science	10.3389/fpls.2012.00174	Article	2012	2012	Growth Mechanics	Tissue	Growth Mechanics	France	Europe	2012-01-01	WOS:000208837900171
Representativeness of Wood Biomechanical Properties Measured After Storage in Different Conditions	Trees-Structure and Function	10.1007/s00468-011-0636-9	Article	JUN 2012	2012	Stress and strain&Viscoelasticity	Tissue	Mechanical Properties	France	Europe	2012-05-30	WOS:000303470000002
Resistance Mechanics of Soil to Penetration in the Riacho Fundo Watershade, Felixlandia-Mg	Revista Arvore	10.1590/S0100-67622012000600010	Article	NOV-DEC 2012	2012	Stress and strain	Others	Mechanical Properties	Brazil	South America	2013-03-05	WOS:000314367300010
Rheology of Cream-Like Emulsions Prepared with Soybean Milk and Low Trans Vegetable Fat	Journal of the American Oil Chemists Society	10.1007/s11746-012-2093-z	Article	OCT 2012	2012	Viscoelasticity	Others	Mechanical Properties&Structure-Function Relationships	Argentina	South America	2012-10-24	WOS:000309179700011
Rheology of New Green Lubricating Grease Formulations Containing Cellulose Pulp and Its Methylated Derivative as Thickener Agents	Industrial Crops and Products	10.1016/j.indcrop.2011.07.027	Article	MAY 2012	2012	Viscoelasticity&Structural Stability	Others	Structure-Function Relationships	Spain	Europe	2012-04-25	WOS:000301906100073
Roles of Transport and Mixing Processes in Kelp Forest Ecology	Journal of Experimental Biology	10.1242/jeb.059824	Review	MAR 2012	2012	Fluid Mechanics	Population	Growth Mechanics&Ecological Mechanics	USA	North America	2012-03-01	WOS:000300718100014
Safety and Streamlining of Woody Shoots in Wind: an Empirical Study Across 39 Species in Tropical Australia	New Phytologist	10.1111/j.1469-8137.2011.03887.x	Article	JAN 2012	2012	Fluid Mechanics&Structural Stability	Organ	Mechanical Properties&Structure-Function Relationships	Australia	Oceania	2012-02-07	WOS:000298300800017
Some of the Physical and Mechanical Properties of Cement Composites Manufactured From Carbon Nanotubes and Bagasse Fiber	Materials & Design	10.1016/j.matdes.2011.04.027	Article	JAN 2012	2012	Structural Stability	Others	Mechanical Properties	USA	North America	2012-01-11	WOS:000297391500054
Southern Pine Impregnated with Silicate Solution Containing Cellulose Nanofibrils	Holzforschung	10.1515/hf-2011-0128	Article	AUG 2012	2012	Structural Stability	Tissue	Mechanical Properties	USA	North America	2012-10-10	WOS:000308539900008
Statistical and Reliability Analysis for Mixed-Mode Fracture Tests Applied to Wood Material	Wood Science and Technology	10.1007/s00226-011-0462-7	Article	NOV 2012	2012	Structural Stability	Others	Mechanical Properties	France	Europe	2012-11-28	WOS:000310225800007
Strategies for Cell Shape Control in Tip-Growing Cells	American Journal of Botany	10.3732/ajb.1200087	Article	SEP 2012	2012	Growth Mechanics	Cell	Growth Mechanics&Adaptive Evolution	USA	North America	2012-11-21	WOS:000308689800028
Strength of Soil Reinforced with Fiber Materials (papyrus)	Soil Mechanics and Foundation Engineering	10.1007/s11204-012-9154-z	Article	JAN 2012	2012	Structural Stability	Others	Mechanical Properties	Germany	Europe	2012-01-01	WOS:000301605200003
Structural and Mechanistic Investigations of Photosystem Ii Through Computational Methods	Biochimica Et Biophysica Acta-Bioenergetics	10.1016/j.bbabio.2011.04.009	Review	JAN 2012	2012	Others	Subcellular&Cell	Structure-Function Relationships&Adaptive Evolution	Sweden	Europe	2012-02-07	WOS:000298823000009
Structural Plasticity of Tubulin Assembly Probed by Vinca-Domain Ligands	Acta Crystallographica Section D-Biological Crystallography	10.1107/S0907444912017143	Article	AUG 2012	2012	Others	Subcellular&Cell	Structure-Function Relationships	France	Europe	2012-09-19	WOS:000307225500007
Structure, Attachment Properties, and Ecological Importance of the Attachment System of English Ivy (hedera Helix)	Journal of Experimental Botany	10.1093/jxb/err260	Article	JAN 2012	2012	Stress and strain&Growth Mechanics	Tissue&Organ	Mechanical Properties&Adaptive Evolution&Ecological Mechanics	Germany	Europe	2012-02-07	WOS:000298383400015
Surface Treatments of Jute Fabric: the Influence of Surface Characteristics on Jute Fabrics and Mechanical Properties of Jute/polyester Composites	Industrial Crops and Products	10.1016/j.indcrop.2011.05.020	Article	JAN 2012	2012	Stress and strain	Others	Mechanical Properties	Turkey	Asia	2011-11-09	WOS:000296110700003
Synchrotron-Based Tomographic Microscopy (sbtm) of Wood: Development of a Testing Device and Observation of Plastic Deformation of Uniaxially Compressed Norway Spruce Samples	Holzforschung	10.1515/hf-2011-0192	Article	DEC 2012	2012	Stress and strain	Subcellular&Cell	Mechanical Properties&Structure-Function Relationships	Switzerland	Europe	2013-02-14	WOS:000313518500009
The Breakdown Mechanism of Earlywood and Latewood in Refining	Wood Science and Technology	10.1007/s00226-011-0452-9	Article	SEP 2012	2012	Stress and strain	Cell&Tissue	Mechanical Properties&Structure-Function Relationships	Canada	North America	2012-09-19	WOS:000307541700008
The Cell Wall of the Arabidopsis Pollen Tube-Spatial Distribution, Recycling, and Network Formation of Polysaccharides	Plant Physiology	10.1104/pp.112.199729	Article	DEC 2012	2012	Growth Mechanics&Structural Stability	Subcellular&Cell	Structural-Function Relationships&Growth Mechanics	Canada	North America	2013-01-02	WOS:000311998200022
The Effect of Variety, Size, and Moisture Content of Sunflower Seed and Its Kernel on Their Terminal Velocity, Drag Coefficient, and Reynold's Number	International Journal of Food Properties	10.1080/10942912.2010.483613	Article	JAN-APR 2012	2012	Fluid Mechanics	Others	Mechanical Properties	Iran	Asia	2012-03-28	WOS:000301007400023
The Evolution of Angiosperm Lianescence Without Vessels - Climbing Mode and Wood Structure-Function in Tasmannia Cordata (winteraceae)	New Phytologist	10.1111/j.1469-8137.2011.03917.x	Article	JAN 2012	2012	Structural Stability&Growth Mechanics	Tissue&Organ	Adaptive Evolution&Ecological Mechanics	Australia	Oceania	2012-02-07	WOS:000298300800025
The Fracture Toughness and Properties of Thermally Modified Beech and Ash at Different Moisture Contents	Wood Science and Technology	10.1007/s00226-010-0389-4	Article	JAN 2012	2012	Stress and strain	Others	Mechanical Properties	Spain	Europe	2012-02-07	WOS:000298993100001
The Hierarchical Structure and Mechanics of Plant Materials	Journal of the Royal Society Interface	10.1098/rsif.2012.0341	Review	NOV 7 2012	2012	Stress and strain	Cell&Tissue	Structure-Function Relationships	USA	North America	2012-11-07	WOS:000309269100001
The Importance of Leaf Cuticle for Carbon Economy and ?mechanical Strength	New Phytologist	10.1111/j.1469-8137.2012.04263.x	Article	OCT 2012	2012	Stress and strain&Structural Stability	Tissue	Mechanical Properties&Structure-Function Relationships&Adaptive Evolution&Ecological Mechanics	Australia	Oceania	2012-10-24	WOS:000308882200015
The Molecular Origins of Chiral Growth in Walled Cells	Current Opinion in Microbiology	10.1016/j.mib.2012.11.002	Review	DEC 2012	2012	Growth Mechanics	Subcellular&Cell	Mechanical Properties&Structure-Function Relationships&Growth Mechanics	USA	North America	2013-02-14	WOS:000313612200012
The Orientation of Swimming Biflagellates in Shear Flows	Bulletin of Mathematical Biology	10.1007/s11538-011-9673-1	Article	JAN 2012	2012	Fluid Mechanics	Cell&Population	Structure-Function Relationships&Movement Mechanisms	United Kingdom	Europe	2012-01-01	WOS:000299750200012
The Pollen Tube Paradigm Revisited	Current Opinion in Plant Biology	10.1016/j.pbi.2012.09.007	Review	DEC 2012	2012	Growth Mechanics&Stress and strain	Subcellular&Cell	Mechanical Properties&Growth Mechanics&Structure-Function Relationships	Canada	North America	2013-02-20	WOS:000313845600007
The Role of Pectin in Plant Morphogenesis	Biosystems	10.1016/j.biosystems.2012.04.006	Article	SEP 2012	2012	Growth Mechanics&Stress and strain	Subcellular&Cell&Tissue&Organ	Mechanical Properties&Growth Mechanics&Structure-Function Relationships	Canada	North America	2012-10-10	WOS:000308840500014
Tissue Culture System Using a Panda Ring Resonator and Wavelength Router for Hydroponic Plant	Ieee Transactions on Nanobioscience	10.1109/TNB.2012.2189125	Article	JUN 2012	2012	Fluid Mechanics	Subcellular&Cell&Tissue	Others	Thailand	Asia	2012-06-27	WOS:000304913400004
Tomato Fruit Continues Growing While Ripening, Affecting Cuticle Properties and Cracking	Physiologia Plantarum	10.1111/j.1399-3054.2012.01647.x	Article	DEC 2012	2012	Stress and strain&Growth Mechanics	Organ&Individual	Mechanical Properties&Growth Mechanics&Ecological Mechanics	Spain	Europe	2012-12-01	WOS:000310960700009
Toughness of Pine Wood Chemically Modified with Acetic Anhydride	European Journal of Wood and Wood Products	10.1007/s00107-011-0544-0	Editorial Material	JAN 2012	2012	Viscoelasticity	Tissue	Mechanical Properties	Greece	Europe	2012-01-01	WOS:000298657600056
Trampling, Defoliation and Physiological Integration Affect Growth, Morphological and Mechanical Properties of a Root-Suckering Clonal Tree	Annals of Botany	10.1093/aob/mcs006	Article	APR 2012	2012	Growth Mechanics	Individual&Population	Ecological Mechanics	China	Asia	2012-04-01	WOS:000301971900016
Variability in the Tensile Resistance of Roots in Alpine Forest Tree Species	Ecological Engineering	10.1016/j.ecoleng.2012.04.036	Article	SEP 2012	2012	Structural Stability	Organ	Others	Italy	Europe	2012-09-26	WOS:000307684400005
Why Don't Branches Snap? the Mechanics of Bending Failure in Three Temperate Angiosperm Trees	Trees-Structure and Function	10.1007/s00468-011-0650-y	Article	JUN 2012	2012	Stress and strain&Structural Stability	Organ	Mechanical Properties&Structure-Function Relationships	United Kingdom	Europe	2012-06-01	WOS:000303470000010
Wood Anatomical Traits as a Measure of Plant Responses to Water Availability: Invasive Acacia Mearnsii De Wild. Compared with Native Tree Species in Fynbos Riparian Ecotones, South Africa	Trees-Structure and Function	10.1007/s00468-012-0726-3	Article	OCT 2012	2012	Structural Stability	Tissue	Structure-Function Relationships&Adaptive Evolution&Ecological Mechanics	South Africa	Africa	2012-10-01	WOS:000308860500010
A Force of Nature: Molecular Mechanisms of Mechanoperception in Plants	Journal of Experimental Botany	10.1093/jxb/ert204	Review	NOV 2013	2013	Stress and strain&Growth Mechanics	Subcellular&Cell&Tissue&Individual	Mechanical Properties&Structure-Function Relationships&Growth Mechanics&Others	USA	North America	2013-12-11	WOS:000326967600004
A Mathematical Model on Water Redistribution Mechanism of the Seismonastic Movement of Mimosa Pudica	Biophysical Journal	10.1016/j.bpj.2013.06.001	Article	JUL 2 2013	2013	Others	Cell&Tissue	Movement Mechanisms	China	Asia	2013-07-31	WOS:000321241400031
A Simple Stand Growth Model Based on Canopy Dynamics and Biomechanics	Forest Science	10.5849/forsci.11-108	Article	JUN 2013	2013	Structural Stability&Growth Mechanics	Individual	Structure-Function Relationships&Growth Mechanics&Ecological Mechanics	Colombia	South America	2013-08-07	WOS:000321168300008
A Study of the Yearly Reproducibility of Flax Fiber Tensile Properties	Industrial Crops and Products	10.1016/j.indcrop.2013.07.035	Article	OCT 2013	2013	Stress and strain	Tissue	Mechanical Properties	France	Europe	2013-12-04	WOS:000326903600053
Active Anti-Erosion Protection Strategy in Tamarisk (tamarix Aphylla)	Scientific Reports	10.1038/srep03429	Article	DEC 5 2013	2013	Growth Mechanics	Tissue&Organ	Structure-Function Relationships&Growth Mechanics&Adaptive Evolution	China	Asia	2013-12-25	WOS:000327880600011
Adhesion of Algal Cells to Surfaces	Biofouling	10.1080/08927014.2013.782397	Article	2013	2013	Others	Cell	Movement Mechanisms	USA	North America	2013-01-01	WOS:000321952300009
An Interdisciplinary Approach Towards Improved Understanding of Soil Deformation During Compaction	Soil & Tillage Research	10.1016/j.still.2012.10.004	Review	APR 2013	2013	Stress and strain&Fluid Mechanics&Structural Stability	Others	Mechanical Properties	Canada	North America	2013-04-01	WOS:000315538600008
Analysis of Hrct-Derived Xylem Network Reveals Reverse Flow in Some Vessels	Journal of Theoretical Biology	10.1016/j.jtbi.2013.05.021	Article	SEP 21 2013	2013	Fluid Mechanics	Organ	Others	USA	North America	2013-09-21	WOS:000322688600016
Anatomical and Physical Changes in Leaves During the Production of Tamales	American Journal of Botany	10.3732/ajb.1200578	Article	AUG 2013	2013	Stress and strain	Tissue	Mechanical Properties	Mexico	North America	2013-11-07	WOS:000325173800003
Another Brick in the Cell Wall: Biosynthesis Dependent Growth Model	Plos One	10.1371/journal.pone.0074400	Article	SEP 16 2013	2013	Growth Mechanics	Cell	Mechanical Properties&Growth Mechanics	France	Europe	2013-09-16	WOS:000324494000124
Application of Computer Vision for Determining Viscoelastic Characteristics of Date Fruits	Journal of Food Engineering	10.1016/j.jfoodeng.2013.04.023	Article	OCT 2013	2013	Viscoelasticity	Organ	Others	Iran	Asia	2013-07-31	WOS:000320827800010
Arabidopsis Asl11/lbd15 is Involved in Shoot Apical Meristem Development and Regulates Wus Expression	Planta	10.1007/s00425-013-1844-x	Article	MAY 2013	2013	Growth Mechanics	Subcellular&Cell&Tissue&Organ	Structure-Function Relationships&Growth Mechanics&Others	Canada	North America	2013-05-22	WOS:000318186000015
Bending Performance of 3-Layer Beech (fagus Sylvativa L.) and Norway Spruce (picea Abies (l.) Karst.) Vtc Composites Bonded with Phenol-Formaldehyde Adhesive and Liquefied Wood	European Journal of Wood and Wood Products	10.1007/s00107-013-0704-5	Article	JUL 2013	2013	Stress and strain&Viscoelasticity	Cell&Tissue	Mechanical Properties&Structure-Function Relationships	Slovenia	Europe	2013-07-10	WOS:000320376800012
Biomechanical Responses of Aquatic Plants to Aerial Conditions	Annals of Botany	10.1093/aob/mct221	Article	DEC 2013	2013	Growth Mechanics	Organ&Individual	Growth Mechanics&Adaptive Evolution&Ecological Mechanics	France	Europe	2013-12-01	WOS:000327717100017
Biomechanics of Nodal, Seminal and Lateral Roots of Barley: Effects of Diameter, Waterlogging and Mechanical Impedance	Plant and Soil	10.1007/s11104-013-1643-y	Article	SEP 2013	2013	Structural Stability&Growth Mechanics	Organ	Mechanical Properties&Growth Mechanics	United Kingdom	Europe	2013-09-11	WOS:000323253500030
Biomechanics of Plant-Insect Interactions	Current Opinion in Plant Biology	10.1016/j.pbi.2012.11.008	Review	FEB 2013	2013	Stress and strain&Structural Stability&Growth Mechanics	Tissue&Organ&Individual	Mechanical Properties&Structure-Function Relationships&Growth Mechanics&Movement Mechanisms&Adaptive Evolution&Ecological Mechanics&Biomimetic Applications	United Kingdom	Europe	2013-03-27	WOS:000315609600016
Biophysical and Size-Dependent Perspectives on Plant Evolution	Journal of Experimental Botany	10.1093/jxb/ers379	Review	NOV 2013	2013	Fluid Mechanics&Structural Stability&Growth Mechanics	Cell&Tissue&Organ&Individual	Mechanical Properties&Structure-Function Relationships&Adaptive Evolution&Ecological Mechanics	USA	North America	2013-11-01	WOS:000326967600013
Biophysics of the Vadose Zone: From Reality to Model Systems and Back Again	Vadose Zone Journal	10.2136/vzj2013.05.0090	Article	NOV 2013	2013	Stress and strain&Viscoelasticity&Fluid Mechanics&Structural Stability&Growth Mechanics	Others	Mechanical Properties&Structure-Function Relationships	Iraq	Asia	2013-11-01	WOS:000328628400051
Buckling as an Origin of Ordered Cuticular Patterns in Flower Petals	Journal of the Royal Society Interface	10.1098/rsif.2012.0847	Article	MAR 6 2013	2013	Growth Mechanics	Subcellular&Cell	Mechanical Properties&Structure-Function Relationships&Growth Mechanics	Hungary	Europe	2013-03-06	WOS:000314285400012
Capillary Interception of Floating Particles by Surface-Piercing Vegetation	Physical Review Letters	10.1103/PhysRevLett.111.164501	Article	OCT 15 2013	2013	Fluid Mechanics	Others	Ecological Mechanics&Biomimetic Applications	Italy	Europe	2013-11-20	WOS:000326119500003
Cell Wall Assembly and Intracellular Trafficking in Plant Cells Are Directly Affected by Changes in the Magnitude of Gravitational Acceleration	Plos One	10.1371/journal.pone.0058246	Article	MAR 13 2013	2013	Stress and strain&Structural Stability&Growth Mechanics	Subcellular&Cell	Structure-Function Relationships&Growth Mechanics&Adaptive Evolution	Canada	North America	2013-05-15	WOS:000316849200045
Cell Wall Pectic Arabinans Influence the Mechanical Properties of Arabidopsis Thaliana Inflorescence Stems and Their Response to Mechanical Stress	Plant and Cell Physiology	10.1093/pcp/pct074	Article	AUG 2013	2013	Stress and strain&Growth Mechanics	Organ	Mechanical Properties&Structure-Function Relationships&Growth Mechanics	United Kingdom	Europe	2013-08-29	WOS:000322668400005
Cell-Body Rocking is a Dominant Mechanism for Flagellar Synchronization in a Swimming Alga	Proceedings of the National Academy of Sciences of the United States of America	10.1073/pnas.1300895110	Article	NOV 5 2013	2013	Fluid Mechanics	Subcellular&Cell	Movement Mechanisms	Germany	Europe	2013-11-05	WOS:000326550800025
Changes in the Microstructure of Birch Wood After Hydrothermal Treatment	Wood Science and Technology	10.1007/s00226-013-0531-1	Article	JUL 2013	2013	Structural Stability	Cell&Tissue	Mechanical Properties&Structure-Function Relationships	Germany	Europe	2013-07-17	WOS:000320282100005
Climbing Habit and Ecophysiology of Schisandra Glabra (schisandraceae): Implications for the Early Evolution of Angiosperm Lianescence	International Journal of Plant Sciences	10.1086/671808	Article	OCT 1 2013	2013	Stress and strain&Viscoelasticity&Fluid Mechanics&Structural Stability&Growth Mechanics	Tissue&Organ	Mechanical Properties&Structure-Function Relationships&Growth Mechanics&Adaptive Evolution	Australia	Oceania	2013-11-08	WOS:000324623200003
Compression Wood and Stem Horizontal Displacement in Black Spruce and Jack Pine Plantations in the Boreal Forest	Forest Ecology and Management	10.1016/j.foreco.2013.03.048	Article	AUG 15 2013	2013	Growth Mechanics	Individual	Structure-Function Relationships&Growth Mechanics	Canada	North America	2013-07-31	WOS:000320741300016
Compressive-Torsion Dma of Yellow-Poplar Wood in Organic Media	Holzforschung	10.1515/hf-2011-0167	Article	2013	2013	Viscoelasticity	Others	Mechanical Properties&Structure-Function Relationships	USA	North America	2013-05-05	WOS:000316376100007
Cuticular Membrane of Fuyu Persimmon Fruit is Strengthened by Triterpenoid Nano-Fillers	Plos One	10.1371/journal.pone.0075275	Article	SEP 24 2013	2013	Stress and strain&Structural Stability	Tissue	Mechanical Properties&Structure-Function Relationships	Japan	Asia	2013-11-07	WOS:000325025200036
Deciphering the Structural Organization of the Oil Bodies in the Brassica Napus Seed as a Mean to Improve the Oil Extraction Yield	Industrial Crops and Products	10.1016/j.indcrop.2012.09.024	Article	JAN 2013	2013	Others	Subcellular&Cell	Structure-Function Relationships	France	Europe	2013-01-01	WOS:000315659400077
Descendant Root Volume Varies as a Function of Root Type: Estimation of Root Biomass Lost During Uprooting in Pinus Pinaster	Frontiers in Plant Science	10.3389/fpls.2013.00402	Article	OCT 23 2013	2013	Growth Mechanics	Organ	Structure-Function Relationships&Growth Mechanics	France	Europe	2014-03-05	WOS:000331378300001
Description of Inhomogeneities in Wooden Structures: Modelling of Branches	Wood Science and Technology	10.1007/s00226-013-0557-4	Article	SEP 2013	2013	Stress and strain&Growth Mechanics	Tissue	Mechanical Properties&Growth Mechanics	Germany	Europe	2013-09-11	WOS:000323221200014
Detection of Viruses Directly From the Fresh Leaves of a Phalaenopsis Orchid Using a Microfluidic System	Nanomedicine-Nanotechnology Biology and Medicine	10.1016/j.nano.2013.05.016	Article	NOV 2013	2013	Fluid Mechanics	Tissue	Others	China	Asia	2013-11-01	WOS:000326118700015
Determination of the Elastic Properties of Tomato Fruit Cells with an Atomic Force Microscope	Sensors	10.3390/s130912175	Article	SEP 2013	2013	Stress and strain	Subcellular&Cell	Mechanical Properties	Poland	Europe	2014-01-15	WOS:000328625800057
Discrete Modeling of Granular Soils Reinforcement by Plant Roots	Ecological Engineering	10.1016/j.ecoleng.2013.05.002	Article	DEC 2013	2013	Stress and strain&Structural Stability	Others	Mechanical Properties	France	Europe	2014-01-15	WOS:000328487900004
Dispersion of Swimming Algae in Laminar and Turbulent Channel Flows: Consequences for Photobioreactors	Journal of the Royal Society Interface	10.1098/rsif.2012.1041	Article	APR 6 2013	2013	Fluid Mechanics	Cell	Others	Italy	Europe	2013-04-06	WOS:000315199800024
Ecological Variation in Leaf Biomechanics and Its Scaling with Tissue Structure Across Three Mediterranean-Climate Plant Communities	Functional Ecology	10.1111/1365-2435.12059	Article	APR 2013	2013	Stress and strain&Structural Stability	Tissue	Adaptive Evolution&Ecological Mechanics	USA	North America	2013-04-01	WOS:000317306000026
Effect of Acetylation and Additive on the Tensile Properties of Wood Fiber-High-Density Polyethylene Composite	Journal of Reinforced Plastics and Composites	10.1177/0731684413505256	Article	NOV 2013	2013	Stress and strain	Others	Mechanical Properties	France	Europe	2013-12-18	WOS:000327378200007
Effect of Bond on Compressive Behaviour of Flax Fibre Reinforced Polymer Tube-Confined Coir Fibre Reinforced Concrete	Journal of Reinforced Plastics and Composites	10.1177/0731684412466705	Article	FEB 2013	2013	Stress and strain	Others	Mechanical Properties	France	Europe	2013-02-08	WOS:000313529800006
Effect of Cenosphere on Mechanical Properties of Bamboo-Epoxy Composites	Journal of Reinforced Plastics and Composites	10.1177/0731684413476925	Article	JUN 2013	2013	Stress and strain	Others	Mechanical Properties	India	Asia	2013-07-03	WOS:000319412900003
Effect of Drought Stress on Bending Stiffness in Petioles of Caladium Bicolor (araceae)	American Journal of Botany	10.3732/ajb.1300158	Article	NOV 2013	2013	Structural Stability	Tissue&Organ	Mechanical Properties&Structure-Function Relationships	Germany	Europe	2014-01-08	WOS:000328254400003
Effect of Fatigue and Annual Rings' Orientation on Mechanical Properties of Wood Under Cross-Grain Uniaxial Compression	Wood Science and Technology	10.1007/s00226-013-0561-8	Article	NOV 2013	2013	Stress and strain&Structural Stability	Tissue	Mechanical Properties	Finland	Europe	2013-11-01	WOS:000325709800002
Effect of Heat Treatment and Homogenization on the Rheological Properties of Aqueous Parsnip Suspensions	Journal of Food Engineering	10.1016/j.jfoodeng.2013.02.008	Article	AUG 2013	2013	Viscoelasticity	Tissue	Others	Sweden	Europe	2013-07-03	WOS:000319542500016
Effect of Thermal Treatment on the Physical and Mechanical Properties of Phyllostachys Pubescen Bamboo	European Journal of Wood and Wood Products	10.1007/s00107-012-0643-6	Article	JAN 2013	2013	Stress and strain	Others	Mechanical Properties	China	Asia	2013-01-01	WOS:000313367100010
Effect of Waste Melamine Impregnated Paper on Properties of Oriented Strand Board	Materials & Design	10.1016/j.matdes.2013.04.052	Article	OCT 2013	2013	Stress and strain	Others	Mechanical Properties	Turkey	Asia	2013-08-14	WOS:000321696900094
Elastic Models of the Fast Traps of Carnivorous Dionaea and Aldrovanda	Physical Review E	10.1103/PhysRevE.88.034701	Article	SEP 3 2013	2013	Stress and strain&Structural Stability&Growth Mechanics	Tissue&Organ	Mechanical Properties&Growth Mechanics&Movement Mechanisms	France	Europe	2013-09-03	WOS:000323895200013
Evidence of Mechanical Tissue Strain in the Development of Hollow Stem in Broccoli	Scientia Horticulturae	10.1016/j.scienta.2013.09.020	Article	DEC 17 2013	2013	Stress and strain	Organ	Structure-Function Relationships&Growth Mechanics	Australia	Oceania	2014-02-19	WOS:000330200700048
Fast Growing Biomass as Reinforcing Filler in Thermoplastic Composites: Paulownia Elongata Wood	Industrial Crops and Products	10.1016/j.indcrop.2012.07.050	Article	MAY 2013	2013	Stress and strain	Others	Mechanical Properties	Turkey	Asia	2013-01-02	WOS:000311865000069
Faster Than Their Prey: New Insights Into the Rapid Movements of Active Carnivorous Plants Traps	Bioessays	10.1002/bies.201200175	Review	JUL 2013	2013	Stress and strain&Structural Stability	Tissue&Organ	Mechanical Properties&Structure-Function Relationships&Movement Mechanisms&Adaptive Evolution&Ecological Mechanics	Germany	Europe	2013-07-01	WOS:000320394000011
Form Matters: Morphological Aspects of Lateral Root Development	Annals of Botany	10.1093/aob/mct231	Review	DEC 2013	2013	Growth Mechanics	Tissue&Organ	Structure-Function Relationships&Growth Mechanics	Poland	Europe	2013-12-25	WOS:000327717100001
Fracture Energy Approach for the Identification of Changes in the Wood Caused by the Drying Processes	Wood Science and Technology	10.1007/s00226-013-0578-z	Article	NOV 2013	2013	Stress and strain	Others	Mechanical Properties	Austria	Europe	2013-11-08	WOS:000325709800014
Fracture Energy of Natural Fibre Reinforced Concrete	Construction and Building Materials	10.1016/j.conbuildmat.2012.11.060	Article	MAR 2013	2013	Structural Stability	Others	Mechanical Properties	Austria	Europe	2013-03-01	WOS:000316304800109
Fruit Biomechanics Based on Anatomy: a Review	International Agrophysics	10.2478/v10247-012-0073-z	Review	JAN 2013	2013	Stress and strain&Viscoelasticity&Growth Mechanics	Cell&Tissue	Structure-Function Relationships	China	Asia	2013-06-12	WOS:000318641400013
Functional Morphology and Biomechanics of Branch-Stem Junctions in Columnar Cacti	Proceedings of the Royal Society B-Biological Sciences	10.1098/rspb.2013.2244	Article	DEC 7 2013	2013	Structural Stability	Tissue&Organ	Mechanical Properties&Structure-Function Relationships&Biomimetic Applications	Germany	Europe	2013-12-07	WOS:000330325400017
Gluten-Based Bioplastics with Modified Controlled-Release and Hydrophilic Properties	Industrial Crops and Products	10.1016/j.indcrop.2012.08.007	Article	MAY 2013	2013	Stress and strain&Viscoelasticity	Others	Mechanical Properties	Spain	Europe	2013-01-02	WOS:000311865000105
How Mechanical Stress Controls Microtubule Behavior and Morphogenesis in Plants: History, Experiments and Revisited Theories	Plant Journal	10.1111/tpj.12188	Article	JUL 2013	2013	Growth Mechanics	Subcellular&Cell&Tissue	Mechanical Properties&Structure-Function Relationships&Growth Mechanics	France	Europe	2013-07-01	WOS:000326012500012
Hydraulic and Biomechanical Optimization in Norway Spruce Trunkwood - a Review	Iawa Journal	10.1163/22941932-00000031	Review	2013	2013	Stress and strain&Fluid Mechanics&Structural Stability&Growth Mechanics	Organ&Individual&Population	Mechanical Properties&Structure-Function Relationships&Adaptive Evolution	Austria	Europe	2014-05-06	WOS:000333051600004
Hygroscopic Movements in Geraniaceae: the Structural Variations That Are Responsible for Coiling or Bending	New Phytologist	10.1111/nph.12254	Article	JUL 2013	2013	Stress and strain	Subcellular&Cell	Mechanical Properties&Structure-Function Relationships&Movement Mechanisms&Adaptive Evolution	Israel	Asia	2013-07-24	WOS:000320618400026
Impact of Grass Root Mass Density on Soil Detachment Capacity by Concentrated Flow on Steep Slopes	Transactions of the Asabe		Article	MAY-JUN 2013	2013	Fluid Mechanics	Others	Ecological Mechanics	China	Asia	2013-05-01	WOS:000322504200011
Impact of Plant Shoot Architecture on Leaf Cooling: a Coupled Heat and Mass Transfer Model	Journal of the Royal Society Interface	10.1098/rsif.2013.0326	Article	AUG 6 2013	2013	Others	Organ	Structure-Function Relationships&Growth Mechanics	United Kingdom	Europe	2013-08-06	WOS:000320610700016
Impact Resistance of Peanut	International Journal of Food Properties	10.1080/10942912.2011.565899	Article	JAN 1 2013	2013	Stress and strain	Others	Mechanical Properties	Turkey	Asia	2013-03-27	WOS:000314354500019
Improvement of Mechanical Properties of Ramie/poly (lactic Acid) (pla) Laminated Composites Using a Cyclic Load Pre-Treatment Method	Industrial Crops and Products	10.1016/j.indcrop.2012.12.014	Article	FEB 2013	2013	Stress and strain	Others	Mechanical Properties	China	Asia	2013-02-01	WOS:000316832000014
Improvement of Swelling Clay Properties Using Hay Fibers	Construction and Building Materials	10.1016/j.conbuildmat.2012.08.031	Article	JAN 2013	2013	Structural Stability	Others	Mechanical Properties	Egypt	Africa	2013-03-05	WOS:000313767900029
Improving Statistical Windthrow Modeling of 2 Fagus Sylvatica Stand Structures Through Mechanical Analysis	Forest Ecology and Management	10.1016/j.foreco.2012.10.001	Article	FEB 1 2013	2013	Structural Stability	Others	Mechanical Properties	France	Europe	2013-04-03	WOS:000315659500058
In Vitro Study of Oscillatory Growth Dynamics of Camellia Pollen Tubes in Microfluidic Environment	Ieee Transactions on Biomedical Engineering	10.1109/TBME.2013.2270914	Article	NOV 2013	2013	Growth Mechanics&Fluid Mechanics	Cell	Growth Mechanics&Movement Mechanisms&Structure-Function Relationships	Canada	North America	2013-11-27	WOS:000325974500022
Indefatigable: an Erect Coralline Alga is Highly Resistant to Fatigue	Journal of Experimental Biology	10.1242/jeb.091264	Article	OCT 2013	2013	Stress and strain&Structural Stability	Tissue&Organ	Mechanical Properties&Structure-Function Relationships&Growth Mechanics&Ecological Mechanics	Canada	North America	2013-10-01	WOS:000324911200007
Influence of Temperature and Humidity on Nano-Mechanical Properties of Cellulose Nanocrystal Films Made From Switchgrass and Cotton	Industrial Crops and Products	10.1016/j.indcrop.2013.03.032	Article	JUL 2013	2013	Stress and strain	Others	Mechanical Properties&Structure-Function Relationships	Chile	South America	2013-08-07	WOS:000320904300004
Influence of the Thermo-Hydro-Mechanical Treatments of Wood on the Performance Against Wood-Degrading Fungi	Wood Science and Technology	10.1007/s00226-013-0553-8	Article	SEP 2013	2013	Stress and strain	Others	Mechanical Properties	Slovenia	Europe	2013-09-11	WOS:000323221200009
Instrumental Textural Perception of Food and Comparative Biomaterials	International Journal of Food Properties	10.1080/10942912.2011.570469	Article	MAY 19 2013	2013	Stress and strain&Viscoelasticity	Others	Mechanical Properties&Structure-Function Relationships	Brazil	South America	2013-05-22	WOS:000315383700019
Integrative Biomechanics for Tree Ecology: Beyond Wood Density and Strength	Journal of Experimental Botany	10.1093/jxb/ert279	Review	NOV 2013	2013	Stress and strain&Structural Stability&Growth Mechanics	Subcellular&Tissue&Individual	Mechanical Properties&Structure-Function Relationships&Movement Mechanisms&Adaptive Evolution&Ecological Mechanics	France	Europe	2013-11-01	WOS:000326967600012
Intracuticular Wax Fixes and Restricts Strain in Leaf and Fruit Cuticles	New Phytologist	10.1111/nph.12355	Article	OCT 2013	2013	Stress and strain	Tissue	Mechanical Properties&Structure-Function Relationships	Germany	Europe	2013-09-11	WOS:000323475000016
Intraspecific Variation of a Desert Shrub Species in Phenotypic Plasticity in Response to Sand Burial	New Phytologist	10.1111/nph.12315	Article	SEP 2013	2013	Growth Mechanics	Individual&Population	Structure-Function Relationships&Growth Mechanics	China	Asia	2013-09-01	WOS:000322598700014
Investigations on the Physical and Mechanical Behaviour of Sycamore Maple (acer Pseudoplatanus L.)	European Journal of Wood and Wood Products	10.1007/s00107-012-0641-8	Article	JAN 2013	2013	Stress and strain&Structural Stability	Others	Mechanical Properties	Switzerland	Europe	2013-02-08	WOS:000313367100013
J-Integral Evaluation in Cracked Wood Specimen Using the Mark Tracking Method	Wood Science and Technology	10.1007/s00226-012-0488-5	Article	MAR 2013	2013	Stress and strain	Others	Mechanical Properties	France	Europe	2013-03-20	WOS:000314981900003
Laser Trap Measurements of Flagellar Membrane Motility	Cilia, Pt B	10.1016/B978-0-12-397944-5.00005-5	Review; Book Chapter	2013	2013	Others	Subcellular&Cell	Movement Mechanisms	USA	North America	2013-01-01	WOS:000318737400006
Load-Bearing Characteristics of Heat-Treated Rubberwood Furniture Components and Joints	European Journal of Wood and Wood Products	10.1007/s00107-013-0662-y	Article	MAR 2013	2013	Stress and strain	Others	Mechanical Properties	Malaysia	Asia	2013-04-03	WOS:000315486100019
Lotus-Leaf-Like Structured Heparin-Conjugated Poly(l-Lactide-Co-Ε-Caprolactone) as a Blood Compatible Material	Colloids and Surfaces B-Biointerfaces	10.1016/j.colsurfb.2012.11.016	Article	MAR 1 2013	2013	Others	Tissue	Biomimetic Applications	Republic of Korea	Asia	2013-03-01	WOS:000315127000060
Measuring the Mechanics of Morphogenesis	Current Opinion in Plant Biology	10.1016/j.pbi.2012.11.002	Review	FEB 2013	2013	Growth Mechanics	Cell&Tissue	Mechanical Properties&Structure-Function Relationships&Growth Mechanics	Switzerland	Europe	2013-02-01	WOS:000315609600005
Mechanical and Functional Properties of Epothilone-Stabilized Microtubules	Cytoskeleton	10.1002/cm.21091	Article	FEB 2013	2013	Stress and strain&Structural Stability	Subcellular&Cell	Mechanical Properties&Structure-Function Relationships	USA	North America	2013-03-20	WOS:000315212800002
Mechanical Control of Morphogenesis at the Shoot Apex	Journal of Experimental Botany	10.1093/jxb/ert199	Review	NOV 2013	2013	Growth Mechanics&Stress and strain	Cell&Tissue&Organ	Mechanical Properties&Growth Mechanics&Structure-Function Relationships	Switzerland	Europe	2013-12-11	WOS:000326967600008
Mechanical Performance of Yew (taxus Baccata L.) From a Longbow Perspective	Holzforschung	10.1515/hf-2012-0151	Article	OCT 2013	2013	Stress and strain	Others	Mechanical Properties	Switzerland	Europe	2014-02-26	WOS:000330365900006
Mechanical Properties of Bio-Fibers-Reinforced High-Density Polyethylene Composites: Effect of Coupling Agents and Bio-Fillers	Journal of Reinforced Plastics and Composites	10.1177/0731684413500545	Article	NOV 2013	2013	Stress and strain	Others	Mechanical Properties	India	Asia	2013-12-18	WOS:000327469400005
Mechanics of Plant Fruit Hooks	Journal of the Royal Society Interface	10.1098/rsif.2012.0913	Article	APR 6 2013	2013	Stress and strain	Others	Mechanical Properties&Structure-Function Relationships&Ecological Mechanics&Biomimetic Applications	China	Asia	2013-03-20	WOS:000315199800004
Mechano-Chemical Aspects of Organ Formation in Arabidopsis Thaliana: the Relationship Between Auxin and Pectin	Plos One	10.1371/journal.pone.0057813	Article	MAR 12 2013	2013	Growth Mechanics	Tissue&Organ	Mechanical Properties&Structure-Function Relationships&Growth Mechanics	Switzerland	Europe	2013-03-12	WOS:000316252500010
Membrane Viscosity Determined From Shear-Driven Flow in Giant Vesicles	Physical Review Letters	10.1103/PhysRevLett.111.038103	Article	JUL 17 2013	2013	Fluid Mechanics	Subcellular&Cell	Mechanical Properties	United Kingdom	Europe	2013-08-29	WOS:000322000300024
Microstructures and Mechanical Properties of Hemp Fabric Reinforced Organoclay-Cement Nanocomposites	Construction and Building Materials	10.1016/j.conbuildmat.2013.08.028	Article	DEC 2013	2013	Stress and strain	Others	Mechanical Properties&Structure-Function Relationships	Australia	Oceania	2013-12-01	WOS:000329080900036
Modes of Deformation of Walled Cells	Journal of Experimental Botany	10.1093/jxb/ert268	Review	NOV 2013	2013	Stress and strain&Growth Mechanics	Cell	Mechanical Properties&Growth Mechanics	Chile	South America	2013-12-11	WOS:000326967600005
Modes of Failure in Tubular Plant Organs	American Journal of Botany	10.3732/ajb.1200454	Article	FEB 2013	2013	Structural Stability	Organ	Mechanical Properties&Structure-Function Relationships	Germany	Europe	2013-03-27	WOS:000315571400006
Modulation of the Proliferation and Matrix Synthesis of Chondrocytes by Dynamic Compression on Genipin-Crosslinked Chitosan/collagen Scaffolds	Journal of Biomaterials Science-Polymer Edition	10.1080/09205063.2012.696310	Article	APR 1 2013	2013	Stress and strain&Viscoelasticity	Cell&Tissue	Mechanical Properties&Structure-Function Relationships&Growth Mechanics	China	Asia	2013-05-05	WOS:000316108500001
Moisture-Induced Stresses in Glulam Cross Sections During Wetting Exposures	Wood Science and Technology	10.1007/s00226-012-0493-8	Article	MAR 2013	2013	Stress and strain	Others	Mechanical Properties	Norway	Europe	2013-03-20	WOS:000314981900001
New Engineered Biocomposites From Poly(3-Hydroxybutyrate-Co-3-Hydroxyvalerate) (phbv)/poly(butylene Adipate-Co-Terephthalate) (pbat) Blends and Switchgrass: Fabrication and Performance Evaluation	Industrial Crops and Products	10.1016/j.indcrop.2012.05.042	Article	MAR 2013	2013	Stress and strain	Others	Mechanical Properties	Canada	North America	2012-11-07	WOS:000309487700063
Novel Etherified Locust Bean Gum-Alginate Hydrogels for Controlled Release of Glipizide	Journal of Biomaterials Science-Polymer Edition	10.1080/09205063.2012.703950	Article	APR 1 2013	2013	Structural Stability	Others	Mechanical Properties	India	Asia	2013-06-26	WOS:000319094400002
Numerical and Experimental Study of Moisture-Induced Stress and Strain Field Developments in Timber Logs	Wood Science and Technology	10.1007/s00226-013-0541-z	Article	JUL 2013	2013	Stress and strain	Others	Mechanical Properties	Denmark	Europe	2013-07-17	WOS:000320282100013
Numerical Simulation of Embedding Strength of Glued Laminated Timber for Dowel-Type Fasteners	Journal of Wood Science	10.1007/s10086-012-1296-0	Article	FEB 2013	2013	Stress and strain	Others	Mechanical Properties	China	Asia	2013-03-13	WOS:000315037000003
Observation of the Structure of a Composite Polypropylene/flax and Damage Mechanisms Under Stress	Industrial Crops and Products	10.1016/j.indcrop.2012.07.030	Article	MAY 2013	2013	Stress and strain	Others	Mechanical Properties&Structure-Function Relationships	France	Europe	2013-01-02	WOS:000311865000035
On the Role of Stress Anisotropy in the Growth of Stems	Journal of Experimental Botany	10.1093/jxb/ert176	Review	NOV 2013	2013	Stress and strain&Growth Mechanics	Cell&Tissue&Organ	Mechanical Properties&Growth Mechanics&Structure-Function Relationships	USA	North America	2013-11-01	WOS:000326967600006
Optimal Concentration for Sugar Transport in Plants	Journal of the Royal Society Interface	10.1098/rsif.2013.0055	Article	JUN 6 2013	2013	Fluid Mechanics	Tissue	Structure-Function Relationships&Adaptive Evolution	USA	North America	2013-06-06	WOS:000318009300008
Osmotic Actuation Modelling for Innovative Biorobotic Solutions Inspired by the Plant Kingdom	Bioinspiration & Biomimetics	10.1088/1748-3182/8/2/025002	Article	JUN 2013	2013	Fluid Mechanics	Others	Biomimetic Applications	Italy	Europe	2013-06-19	WOS:000318974900003
Osmotic Dehydration of Apple: Influence of Sugar and Water Activity on Tissue Structure, Rheological Properties and Water Mobility	Journal of Food Engineering	10.1016/j.jfoodeng.2013.04.032	Article	NOV 2013	2013	Stress and strain&Viscoelasticity	Tissue	Mechanical Properties	Argentina	South America	2013-11-01	WOS:000321481900014
Palm Leave and Plastic Waste Wood Composite for Out-Door Structures	Construction and Building Materials	10.1016/j.conbuildmat.2013.06.031	Article	OCT 2013	2013	Stress and strain&Structural Stability	Others	Mechanical Properties	Egypt	Africa	2013-11-07	WOS:000325232600158
Pattern Formation Exhibited by Biofilm Formation Within Microfluidic Chambers	Biophysical Journal	10.1016/j.bpj.2013.03.037	Article	MAY 7 2013	2013	Fluid Mechanics	Tissue	Others	USA	North America	2013-06-12	WOS:000318754300007
Pdms Microcantilever-Based Flow Sensor Integration for Lab-on-a-Chip	Ieee Sensors Journal	10.1109/JSEN.2012.2223667	Article	FEB 2013	2013	Stress and strain&Fluid Mechanics&Structural Stability	Subcellular&Others	Mechanical Properties&Structure-Function Relationships&Biomimetic Applications	Canada	North America	2013-08-14	WOS:000321950400023
Phyllotaxis	Development	10.1242/dev.074740	Article	JAN 15 2013	2013	Growth Mechanics	Subcellular&Cell&Tissue	Mechanical Properties&Structure-Function Relationships&Growth Mechanics	France	Europe	2013-02-05	WOS:000312741400001
Physicochemical Basis for Water-Actuated Movement and Stress Generation in Nonliving Plant Tissues	Physical Review Letters	10.1103/PhysRevLett.111.238001	Article	DEC 5 2013	2013	Stress and strain	Tissue	Mechanical Properties&Structure-Function Relationships&Movement Mechanisms	Austria	Europe	2014-01-15	WOS:000328617100008
Plant Cell Shape: Modulators and Measurements	Frontiers in Plant Science	10.3389/fpls.2013.00439	Review	NOV 19 2013	2013	Growth Mechanics	Cell	Structure-Function Relationships&Growth Mechanics	Germany	Europe	2014-03-15	WOS:000331472400001
Plant Micro- and Nanomechanics: Experimental Techniques for Plant Cell-Wall Analysis	Journal of Experimental Botany	10.1093/jxb/ert255	Review	NOV 2013	2013	Stress and strain&Structural Stability	Subcellular&Cell	Mechanical Properties&Structure-Function Relationships	Switzerland	Europe	2013-12-11	WOS:000326967600002
Pollen Tubes with More Viscous Cell Walls Oscillate at Lower Frequencies	Mathematical Modelling of Natural Phenomena	10.1051/mmnp/20138403	Article	2013	2013	Growth Mechanics	Cell	Growth Mechanics&Mechanical Properties	Canada	North America	2013-12-11	WOS:000327030400003
Polymer Modified Jute Fibre as Reinforcing Agent Controlling the Physical and Mechanical Characteristics of Cement Mortar	Construction and Building Materials	10.1016/j.conbuildmat.2013.08.025	Article	DEC 2013	2013	Stress and strain	Others	Mechanical Properties	India	Asia	2014-01-29	WOS:000329080900026
Poor Correlation Between the Removal or Deposition of Pollen Grains and Frequency of Pollinator Contact with Sex Organs	Naturwissenschaften	10.1007/s00114-013-1087-5	Article	SEP 2013	2013	Others	Individual&Population	Structure-Function Relationships&Movement Mechanisms	Japan	Asia	2013-09-25	WOS:000323670800007
Porosity, Flow, and Filtration Characteristics of Frustum-Shaped Ceramic Water Filters	Journal of Environmental Engineering	10.1061/(ASCE)EE.1943-7870.0000669	Article	JUL 1 2013	2013	Fluid Mechanics	Others	Structure-Function Relationships	Burkina Faso	Africa	2013-08-29	WOS:000322537100008
Pressure-Induced Cell Wall Instability and Growth Oscillations in Pollen Tubes	Plos One	10.1371/journal.pone.0075803	Article	NOV 19 2013	2013	Growth Mechanics	Cell	Mechanical Properties&Growth Mechanics	Poland	Europe	2013-12-18	WOS:000327311900001
Properties of One-Layer Experimental Particleboards From Willow (salix Viminalis) and Industrial Wood Particles	European Journal of Wood and Wood Products	10.1007/s00107-012-0650-7	Article	JAN 2013	2013	Stress and strain	Others	Mechanical Properties	Poland	Europe	2013-02-08	WOS:000313367100006
Properties of Some Thermally Modified Wood Species	Materials & Design	10.1016/j.matdes.2012.06.054	Article	JAN 2013	2013	Stress and strain	Others	Mechanical Properties	Malaysia	Asia	2012-11-07	WOS:000309242500042
Quantification of Cellular Penetrative Forces Using Lab-on-a-Chip Technology and Finite Element Modeling	Proceedings of the National Academy of Sciences of the United States of America	10.1073/pnas.1221677110	Article	MAY 14 2013	2013	Stress and strain&Viscoelasticity&Fluid Mechanics&Growth Mechanics	Cell&Tissue	Mechanical Properties&Growth Mechanics&Structure-Function Relationships	Canada	North America	2013-05-14	WOS:000319803500033
Quantification of the Young's Modulus of the Primary Plant Cell Wall Using Bending-Lab-on-Chip (bloc)	Lab on a Chip	10.1039/c3lc00012e	Article	2013	2013	Stress and strain&Fluid Mechanics&Structural Stability	Cell	Mechanical Properties&Structure-Function Relationships	Canada	North America	2013-01-01	WOS:000319876500019
Quantitative Particle Microscopy in Self-Metered Fluids	Journal of Microscopy	10.1111/jmi.12031	Article	JUN 2013	2013	Fluid Mechanics	Others	Mechanical Properties&Structure-Function Relationships	New Zealand	Oceania	2013-06-12	WOS:000318693100001
Recycled Wastes of Tomato and Hemp Fibres for Biodegradable Pots: Physico-Chemical Characterization and Field Performance	Resources Conservation and Recycling	10.1016/j.resconrec.2012.11.002	Article	JAN 2013	2013	Stress and strain&Structural Stability	Others	Mechanical Properties&Structure-Function Relationships	Italy	Europe	2013-03-06	WOS:000314621900002
Reinforcing Wood-Plastic Composites with Macro- and Micro-Sized Cellulosic Fillers: Comparative Analysis	Journal of Reinforced Plastics and Composites	10.1177/0731684413496574	Article	NOV 2013	2013	Stress and strain	Others	Mechanical Properties	Finland	Europe	2013-12-18	WOS:000327469400007
Relationship Between Tree Morphology and Growth Stress in Mature European Beech Stands	Annals of Forest Science	10.1007/s13595-012-0247-7	Article	MAR 2013	2013	Growth Mechanics	Individual	Structure-Function Relationships&Growth Mechanics&Adaptive Evolution	Switzerland	Europe	2013-03-01	WOS:000314026200003
Repulsion Pressure Model and Numerical Simulation for Spiral Phyllotactic Patterns of Plants	Mathematical Biosciences	10.1016/j.mbs.2012.12.002	Article	MAR 2013	2013	Growth Mechanics	Tissue	Others	China	Asia	2013-03-20	WOS:000315313200008
Response of Ufo (upright Fruiting Offshoots) on Cherry Trees to Mechanical Harvest by Dynamic Vibratory Excitation	Transactions of the Asabe		Article	2013	2013	Others	Individual	Mechanical Properties&Structure-Function Relationships	China	Asia	2014-03-05	WOS:000330767600001
Rheological and Microstructural Characteristics of Thermally Produced Flaxseed Gum-Whey Protein Isolate Mixed Solutions and Gels	Drying Technology	10.1080/07373937.2013.771652	Article	OCT 26 2013	2013	Viscoelasticity	Others	Structure-Function Relationships	Australia	Oceania	2013-11-07	WOS:000324852900023
Russeting in Apple Seems Unrelated to the Mechanical Properties of the Cuticle at Maturity	Hortscience	10.21273/HORTSCI.48.9.1135	Article	SEP 2013	2013	Stress and strain	Tissue	Mechanical Properties	Germany	Europe	2013-11-27	WOS:000326305700013
Shear Mechanical Characterization of Balsa Wood as Core Material of Composite Sandwich Panels	Construction and Building Materials	10.1016/j.conbuildmat.2012.11.009	Article	APR 2013	2013	Stress and strain	Others	Mechanical Properties	Switzerland	Europe	2013-04-01	WOS:000317528900028
Shifts in Morphological and Mechanical Traits Compensate for Performance Costs of Reproduction in a Wave-Swept Seaweed	Journal of Ecology	10.1111/1365-2745.12099	Article	JUL 2013	2013	Stress and strain&Fluid Mechanics&Structural Stability	Tissue&Organ&Individual	Mechanical Properties&Structure-Function Relationships&Growth Mechanics&Ecological Mechanics	Canada	North America	2013-07-24	WOS:000320938100013
Shrinking the Hammer: Micromechanical Approaches to Morphogenesis	Journal of Experimental Botany	10.1093/jxb/ert169	Review	NOV 2013	2013	Stress and strain&Fluid Mechanics&Growth Mechanics	Cell&Tissue&Organ	Mechanical Properties&Growth Mechanics	France	Europe	2013-11-01	WOS:000326967600003
Slow, Fast and Furious: Understanding the Physics of Plant Movements	Journal of Experimental Botany	10.1093/jxb/ert230	Review	NOV 2013	2013	Fluid Mechanics&Structural Stability	Subcellular&Cell&Tissue&Organ	Mechanical Properties&Movement Mechanisms&Growth Mechanics&Structure-Function Relationships	France	Europe	2013-11-01	WOS:000326967600009
Soil Compaction Impact and Modelling. a Review	Agronomy for Sustainable Development	10.1007/s13593-011-0071-8	Review	APR 2013	2013	Stress and strain	Others	Mechanical Properties&Structure-Function Relationships&Growth Mechanics	France	Europe	2013-04-01	WOS:000316013500003
Soil Compaction in a Cambisol Under Grassland in Estonia	Zemdirbyste-Agriculture	10.13080/z-a.2013.100.005	Article	2013	2013	Stress and strain	Others	Mechanical Properties	Germany	Europe	2013-07-10	WOS:000319720000005
Splash-Cup Plants Accelerate Raindrops to Disperse Seeds	Journal of the Royal Society Interface	10.1098/rsif.2012.0880	Article	FEB 6 2013	2013	Fluid Mechanics	Others	Mechanical Properties&Structure-Function Relationships&Movement Mechanisms&Adaptive Evolution	Georgia	Asia	2013-02-06	WOS:000331118500001
Strength and Durability of Coconut-Fiber-Reinforced Concrete in Aggressive Environments	Construction and Building Materials	10.1016/j.conbuildmat.2012.09.002	Article	JAN 2013	2013	Stress and strain&Structural Stability	Others	Mechanical Properties	Malaysia	Asia	2013-01-01	WOS:000313767900060
Strong Radial Variation in Wood Density Follows a Uniform Pattern in Two Neotropical Rain Forests	Functional Ecology	10.1111/1365-2435.12085	Article	JUN 2013	2013	Growth Mechanics	Individual&Population	Others	Austria	Europe	2013-06-01	WOS:000319420500011
Structure-Function Relationship of the Foam-Like Pomelo Peel (citrus Maxima)-an Inspiration for the Development of Biomimetic Damping Materials with High Energy Dissipation	Bioinspiration & Biomimetics	10.1088/1748-3182/8/2/025001	Article	JUN 2013	2013	Growth Mechanics	Tissue	Mechanical Properties&Structure-Function Relationships&Growth Mechanics&Biomimetic Applications	Germany	Europe	2013-06-19	WOS:000318974900002
Surface Microstructures of Daisy Florets (asteraceae) and Characterization of Their Anisotropic Wetting	Bioinspiration & Biomimetics	10.1088/1748-3182/8/3/036005	Article	SEP 2013	2013	Fluid Mechanics	Tissue	Structure-Function Relationships&Adaptive Evolution&Biomimetic Applications	Germany	Europe	2013-09-25	WOS:000323733400009
Synthesis and Mechanical Properties of Novel Composites of Inorganic Polymers (geopolymers) with Unidirectional Natural Flax Fibres (phormium Tenax)	Applied Clay Science	10.1016/j.clay.2013.03.010	Article	MAY 2013	2013	Stress and strain	Others	Mechanical Properties	New Zealand	Oceania	2013-06-19	WOS:000318835800020
Systemic Treatment with Vanadium Absorbed by Coprinus Comatus Promotes Femoral Fracture Healing in Streptozotocin-Diabetic Rats	Biological Trace Element Research	10.1007/s12011-012-9584-5	Article	MAR 2013	2013	Growth Mechanics	Individual	Mechanical Properties	China	Asia	2013-03-01	WOS:000314676200014
Tephrocactus Aoracanthus (lem.) Lem. Sexual and Clonal Reproduction in Dominant Cacti of the Argentine Hyper-Arid Desert	Journal of the Professional Association for Cactus Development		Article	2013	2013	Others	Population	Adaptive Evolution	Argentina	South America	2014-09-17	WOS:000341274600003
The Anatomical Basis of the Link Between Density and Mechanical Strength in Mangrove Branches	Functional Plant Biology	10.1071/FP12204	Article	2013	2013	Structural Stability	Tissue&Organ	Mechanical Properties&Structure-Function Relationships&Growth Mechanics&Adaptive Evolution&Ecological Mechanics	Australia	Oceania	2013-01-01	WOS:000317503300008
The Cellular Mechanics of an Invasive Lifestyle	Journal of Experimental Botany	10.1093/jxb/ert254	Review	NOV 2013	2013	Growth Mechanics	Subcellular&Cell	Mechanical Properties&Growth Mechanics&Movement Mechanisms	Canada	North America	2013-11-01	WOS:000326967600007
The Combined Effects of Copper Sulfate and Rosin Sizing Agent Treatment on Some Physical and Mechanical Properties of Poplar Wood	Construction and Building Materials	10.1016/j.conbuildmat.2012.11.010	Article	MAR 2013	2013	Stress and strain	Others	Mechanical Properties	China	Asia	2013-05-05	WOS:000316304800005
The Effect of Process Parameters on the Hardness of Surface Densified Scots Pine Solid Wood	European Journal of Wood and Wood Products	10.1007/s00107-012-0649-0	Article	JAN 2013	2013	Stress and strain	Others	Mechanical Properties	Finland	Europe	2013-02-08	WOS:000313367100004
The Effect of Seed Size and Microstructure on Their Mechanical Properties and Frictional Behavior	International Journal of Food Properties	10.1080/10942912.2011.567430	Article	MAY 19 2013	2013	Stress and strain	Others	Mechanical Properties&Structure-Function Relationships	Poland	Europe	2013-05-22	WOS:000315383700010
The Evolutionary Fate of Phenotypic Plasticity and Functional Traits Under Domestication in Manioc: Changes in Stem Biomechanics and the Appearance of Stem Brittleness	Plos One	10.1371/journal.pone.0074727	Article	SEP 4 2013	2013	Stress and strain&Structural Stability	Tissue&Organ	Mechanical Properties&Adaptive Evolution&Ecological Mechanics	Brazil	South America	2013-11-05	WOS:000324515600154
The Fracture Behavior of Birch and Spruce in the Radial-Tangential Crack Propagation Direction at the Scale of the Growth Ring	Holzforschung	10.1515/hf-2012-0139	Article	2013	2013	Stress and strain	Others	Mechanical Properties	Finland	Europe	2013-11-05	WOS:000324719100008
The Identification of Two Arabinosyltransferases From Tomato Reveals Functional Equivalency of Xyloglucan Side Chain Substituents	Plant Physiology	10.1104/pp.113.221788	Article	SEP 2013	2013	Growth Mechanics	Cell	Structure-Function Relationships&Growth Mechanics	USA	North America	2013-09-18	WOS:000323759200008
The Mechanics Behind Cell Division	Current Opinion in Plant Biology	10.1016/j.pbi.2013.10.011	Review	DEC 2013	2013	Stress and strain&Growth Mechanics	Subcellular&Cell	Structure-Function Relationships&Growth Mechanics	France	Europe	2014-01-22	WOS:000329009200015
The Pollen Tube: a Soft Shell with a Hard Core	Plant Journal	10.1111/tpj.12061	Article	FEB 2013	2013	Growth Mechanics	Cell	Mechanical Properties&Growth Mechanics	Switzerland	Europe	2013-03-20	WOS:000315294300008
The Rheological Properties of the Seed Coat Mucilage of Capsella Bursa-Pastoris L. Medik. (shepherd's Purse)	Biorheology	10.3233/BIR-130627	Article	2013	2013	Viscoelasticity	Organ	Structure-Function Relationships&Ecological Mechanics	United Kingdom	Europe	2013-05-29	WOS:000318158900006
Tipchip: a Modular, Mems-Based Platform for Experimentation and Phenotyping of Tip-Growing Cells	Plant Journal	10.1111/tpj.12093	Article	MAR 2013	2013	Fluid Mechanics&Growth Mechanics	Cell	Structure-Function Relationships&Growth Mechanics&Movement Mechanisms	Canada	North America	2013-03-01	WOS:000316217600015
Transport Logistics in Pollen Tubes	Molecular Plant	10.1093/mp/sst073	Review	JUL 2013	2013	Fluid Mechanics&Growth Mechanics	Subcellular&Cell	Movement Mechanisms&Mechanical Properties	Canada	North America	2013-09-18	WOS:000322410700004
Tree Architecture in the Context of Biomechanics and Auxin Activity	Sylwan		Article	JUN 2013	2013	Growth Mechanics	Organ&Individual	Structure-Function Relationships&Growth Mechanics	Poland	Europe	2013-09-04	WOS:000322748600007
Triplet-Triplet Energy Transfer in Fucoxanthin-Chlorophyll Protein From Diatom Cyclotella Meneghiniana: Insights Into the Structure of the Complex	Biochimica Et Biophysica Acta-Bioenergetics	10.1016/j.bbabio.2013.07.003	Article	OCT 2013	2013	Others	Subcellular&Cell	Structure-Function Relationships	Germany	Europe	2013-10-01	WOS:000323798800011
Unifying Model of Shoot Gravitropism Reveals Proprioception as a Central Feature of Posture Control in Plants	Proceedings of the National Academy of Sciences of the United States of America	10.1073/pnas.1214301109	Article	JAN 8 2013	2013	Growth Mechanics	Organ	Others	Denmark	Europe	2013-01-08	WOS:000313906600074
Varietal Comparison of the Chemical, Physical, and Mechanical Properties of Five Colored Table Grapes	International Journal of Food Properties	10.1080/10942912.2011.558231	Article	JAN 1 2013	2013	Stress and strain&Viscoelasticity	Tissue	Mechanical Properties	Italy	Europe	2013-01-01	WOS:000314354500011
Vegetative Impacts on Hydraulics and Sediment Processes Across the Fluvial System	Journal of Hydrology	10.1016/j.jhydrol.2013.10.013	Review	NOV 15 2013	2013	Fluid Mechanics	Others	Mechanical Properties&Structure-Function Relationships&Growth Mechanics&Movement Mechanisms&Ecological Mechanics	USA	North America	2014-01-15	WOS:000328806400031
Venus Flytrap Biomechanics: Forces in the Dionaea Muscipula Trap	Journal of Plant Physiology	10.1016/j.jplph.2012.08.009	Article	JAN 1 2013	2013	Stress and strain&Structural Stability&Growth Mechanics	Organ	Mechanical Properties&Movement Mechanisms	USA	North America	2013-02-20	WOS:000314085200004
Vertical and Lateral Uprooting Resistance of Salix Matsudana Koidz in a Riparian Area	Forestry Chronicle	10.5558/tfc2013-033	Article	MAR-APR 2013	2013	Structural Stability	Individual	Mechanical Properties&Structure-Function Relationships&Ecological Mechanics	China	Asia	2013-11-01	WOS:000324395500017
Virtual Fruit Tissue Generation Based on Cell Growth Modelling	Food and Bioprocess Technology	10.1007/s11947-011-0775-4	Article	APR 2013	2013	Growth Mechanics	Tissue	Structure-Function Relationships&Growth Mechanics	Belgium	Europe	2013-05-05	WOS:000315486400001
Widespread Mechanosensing Controls the Structure Behind the Architecture in Plants	Current Opinion in Plant Biology	10.1016/j.pbi.2013.06.006	Review	OCT 2013	2013	Stress and strain&Growth Mechanics	Subcellular&Cell&Tissue&Organ	Structure-Function Relationships&Growth Mechanics	France	Europe	2013-10-01	WOS:000326432800016
Wood Conductive Strategy of Nothofagus Alpina (nothofagaceae), Basin Lacar, Neuquen, Argentina	Bosque	10.4067/S0717-92002013000100010	Article	2013	2013	Growth Mechanics	Tissue	Structure-Function Relationships&Adaptive Evolution	Argentina	South America	2013-05-15	WOS:000317413600010
Wrist Postures and Forces in Tree Planters During Three Tree Unloading Conditions	Ergonomics	10.1080/00140139.2013.824615	Article	OCT 1 2013	2013	Stress and strain	Individual	Others	Canada	North America	2013-12-04	WOS:000326674000012
Xyloglucan Endotransglucosylase/hydrolase (xth) Overexpression Affects Growth and Cell Wall Mechanics in Etiolated Arabidopsis Hypocotyls	Journal of Experimental Botany	10.1093/jxb/ert107	Article	MAY 2013	2013	Viscoelasticity&Growth Mechanics	Tissue	Mechanical Properties&Growth Mechanics	Belgium	Europe	2013-05-01	WOS:000319433200029
3d Virtual Pome Fruit Tissue Generation Based on Cell Growth Modeling	Food and Bioprocess Technology	10.1007/s11947-013-1127-3	Article	FEB 2014	2014	Growth Mechanics	Cell&Tissue	Mechanical Properties&Structure-Function Relationships&Growth Mechanics	Belgium	Europe	2014-02-05	WOS:000329642000021
A Comparative Mechanical Analysis of Plant and Animal Cells Reveals Convergence Across Kingdoms	Biophysical Journal	10.1016/j.bpj.2014.10.023	Article	NOV 18 2014	2014	Viscoelasticity	Cell	Structure-Function Relationships&Adaptive Evolution	France	Europe	2015-02-24	WOS:000347463000001
A Comparison of Nanoindentation Cell Wall Hardness and Brinell Wood Hardness in Jack Pine (pinus Banksiana Lamb.)	Wood Science and Technology	10.1007/s00226-013-0580-5	Article	JAN 2014	2014	Stress and strain	Subcellular&Cell	Mechanical Properties&Structure-Function Relationships	Canada	North America	2014-03-05	WOS:000330626100003
A Model to Simulate the Gravitropic Response and Internal Stresses in Trees, Considering the Progressive Maturation of Wood	Trees-Structure and Function	10.1007/s00468-014-1033-y	Article	AUG 2014	2014	Growth Mechanics	Organ	Growth Mechanics&Movement Mechanisms	France	Europe	2014-08-27	WOS:000339878500024
A Multiscale Study on the Structural and Mechanical Properties of the Luffa Sponge From Luffa Cylindrica Plant	Journal of Biomechanics	10.1016/j.jbiomech.2014.02.010	Article	APR 11 2014	2014	Stress and strain&Structural Stability	Cell	Mechanical Properties&Structure-Function Relationships&Biomimetic Applications	China	Asia	2014-04-11	WOS:000334898400012
A Particle Based Model to Simulate Microscale Morphological Changes of Plant Tissues During Drying	Soft Matter	10.1039/c4sm00526k	Article	2014	2014	Stress and strain&Viscoelasticity&Fluid Mechanics&Structural Stability	Cell&Tissue	Mechanical Properties&Structure-Function Relationships&Growth Mechanics	Australia	Oceania	2014-08-15	WOS:000339012500003
A Plant Cell Division Algorithm Based on Cell Biomechanics and Ellipse-Fitting	Annals of Botany	10.1093/aob/mcu078	Article	SEP 2014	2014	Growth Mechanics	Cell&Tissue	Mechanical Properties&Growth Mechanics	Belgium	Europe	2014-11-12	WOS:000343039600002
Actin-Dependent Plastid Movement is Required for Motive Force Generation in Directional Nuclear Movement in Plants	Proceedings of the National Academy of Sciences of the United States of America	10.1073/pnas.1317902111	Article	MAR 18 2014	2014	Others	Subcellular&Cell	Movement Mechanisms	Japan	Asia	2014-05-06	WOS:000333027900092
Afm-Based Mapping of the Elastic Properties of Cell Walls: at Tissue, Cellular, and Subcellular Resolutions	Jove-Journal of Visualized Experiments	10.3791/51317	Article	JUL 2014	2014	Stress and strain&Growth Mechanics	Subcellular&Cell&Tissue	Structure-Function Relationships&Growth Mechanics	France	Europe	2014-07-01	WOS:000349296100015
An Evaluation of Properties of Four Heat Treated Wood Species	Industrial Crops and Products	10.1016/j.indcrop.2014.06.001	Article	SEP 2014	2014	Structural Stability	Cell&Individual	structural-function relationships	Turkey	Asia	2014-09-03	WOS:000340318400009
Applications of Microfluidics for Studying Growth Mechanisms of Tip Growing Pollen Tubes	2014 36th Annual International Conference of the Ieee Engineering in Medicine and Biology Society (embc)		Proceedings Paper	2014	2014	Fluid Mechanics&Growth Mechanics	Cell	Growth Mechanics&Biomimetic Applications&Structure-Function Relationships	Canada	North America	2015-04-22	WOS:000350044706043
Bark Functional Ecology: Evidence for Tradeoffs, Functional Coordination, and Environment Producing Bark Diversity	New Phytologist	10.1111/nph.12541	Article	JAN 2014	2014	Others	Organ&Individual&Population	Mechanical Properties&Structure-Function Relationships&Adaptive Evolution&Ecological Mechanics	Australia	Oceania	2014-01-01	WOS:000328511700014
Bending Properties of a Macroalga: Adaptation of Peirce's Cantilever Test for in Situ Measurements of Laminaria Digitata (laminariaceae)	American Journal of Botany	10.3732/ajb.1400163	Article	JUN 2014	2014	Structural Stability	Organ	Ecological Mechanics	Norway	Europe	2014-09-03	WOS:000340453400014
Bending Properties of a Novel Engineered Composite From Southern Pine Lumber	European Journal of Wood and Wood Products	10.1007/s00107-014-0821-9	Article	SEP 2014	2014	Stress and strain	Organ	Mechanical Properties	Georgia	Asia	2014-09-10	WOS:000340497800005
Biaxial Tensile Tests Identify Epidermis and Hypodermis as the Main Structural Elements of Sweet Cherry Skin	Aob Plants	10.1093/aobpla/plu019	Article	2014	2014	Stress and strain&Viscoelasticity	Tissue	Mechanical Properties	Germany	Europe	2014-06-18	WOS:000336258000012
Biomechanical Consequences of Epiphytism in Intertidal Macroalgae	Journal of Experimental Biology	10.1242/jeb.088955	Article	APR 2014	2014	Fluid Mechanics	Individual&Population	Mechanical Properties&Structure-Function Relationships&Adaptive Evolution&Ecological Mechanics	Canada	North America	2014-04-01	WOS:000333908500026
Biomechanical Properties and Morphological Characteristics of Lake and River Plants: Implications for Adaptations to Flow Conditions	Aquatic Sciences	10.1007/s00027-014-0347-6	Article	OCT 2014	2014	Stress and strain&Fluid Mechanics&Structural Stability&Growth Mechanics	Organ&Individual	Mechanical Properties&Structure-Function Relationships&Growth Mechanics&Ecological Mechanics	Switzerland	Europe	2014-10-22	WOS:000342283000001
Biomechanical Properties of the Tomato (solanum Lycopersicum) Fruit Cuticle During Development Are Modulated by Changes in the Relative Amounts of Its Components	New Phytologist	10.1111/nph.12727	Article	MAY 2014	2014	Stress and strain&Viscoelasticity&Growth Mechanics	Tissue	Mechanical Properties&Structure-Function Relationships&Growth Mechanics	Spain	Europe	2014-05-01	WOS:000333981500012
Biomechanics of Plant Anchorage at Early Development Stage	Journal of Theoretical Biology	10.1016/j.jtbi.2014.07.034	Article	DEC 21 2014	2014	Stress and strain&Growth Mechanics	Individual	Mechanical Properties&Growth Mechanics&Ecological Mechanics	Switzerland	Europe	2014-12-21	WOS:000347438600003
Bouldering: an Alternative Strategy to Long-Vertical Climbing in Root-Climbing Hortensias	Journal of the Royal Society Interface	10.1098/rsif.2014.0611	Article	OCT 6 2014	2014	Stress and strain&Growth Mechanics	Tissue&Organ&Individual	Mechanical Properties&Structure-Function Relationships&Growth Mechanics&Adaptive Evolution	Belgium	Europe	2014-10-06	WOS:000341100800025
Branching Morphology of Decapitated Arborescent Monocotyledons with Secondary Growth	American Journal of Botany	10.3732/ajb.1300448	Article	MAY 2014	2014	Growth Mechanics	Tissue&Organ	Structure-Function Relationships&Growth Mechanics	Germany	Europe	2014-05-01	WOS:000340453200002
Canalization-Based Vein Formation in a Growing Leaf	Journal of Theoretical Biology	10.1016/j.jtbi.2014.03.005	Article	JUL 21 2014	2014	Growth Mechanics	Tissue	Others	Japan	Asia	2014-06-25	WOS:000336347300013
Change in Circularity Index of Cell Lumen in a Cross-Section of Wood Induced by Aqueous Naoh	Journal of Wood Science	10.1007/s10086-013-1382-y	Article	APR 2014	2014	Stress and strain	Cell	Structure-Function Relationships	Japan	Asia	2014-05-21	WOS:000334433100001
Characteristics of Platelet Gels Combined with Silk	Biomaterials	10.1016/j.biomaterials.2013.12.065	Article	APR 2014	2014	Stress and strain&Viscoelasticity&Structural Stability	Tissue&Individual	Mechanical Properties	Italy	Europe	2014-05-06	WOS:000332500700019
Characterization of Properties of Oriented Strand Boards From Beech and Poplar	European Journal of Wood and Wood Products	10.1007/s00107-014-0793-9	Article	MAY 2014	2014	Stress and strain	Organ	Mechanical Properties	Germany	Europe	2014-05-15	WOS:000334445100010
Closing Gaps: Linking Elements That Control Stomatal Movement	New Phytologist	10.1111/nph.12832	Review	JUL 2014	2014	Others	Subcellular&Cell	Mechanical Properties&Structure-Function Relationships	Germany	Europe	2014-07-01	WOS:000336970200009
Comparative Mechanical and Thermal Study of Chemically Treated and Untreated Single Sugarcane Fiber Bundle	Industrial Crops and Products	10.1016/j.indcrop.2014.04.002	Article	JUL 2014	2014	Stress and strain	Subcellular	Mechanical Properties	USA	North America	2014-07-23	WOS:000337984700011
Computational Study of the Elastic Properties of Rheum Rhabarbarum Tissues Via Surrogate Models of Tissue Geometry	Journal of Structural Biology	10.1016/j.jsb.2014.01.012	Article	MAR 2014	2014	Stress and strain	Tissue	Structure-Function Relationships&Growth Mechanics&Biomimetic Applications	Canada	North America	2014-04-30	WOS:000332815400006
Contributions of the Mechanical Properties of Major Structural Polysaccharides to the Stiffness of a Cell Wall Network Model	American Journal of Botany	10.3732/ajb.1300315	Article	FEB 2014	2014	Growth Mechanics	Subcellular&Cell	Mechanical Properties&Structure-Function Relationships&Growth Mechanics	USA	North America	2014-09-17	WOS:000340451700003
Correlation Between Head Rice Yield and Specific Mechanical Property Differences Between Dorsal Side and Ventral Side of Rice Kernels	Journal of Food Engineering	10.1016/j.jfoodeng.2013.09.009	Article	FEB 2014	2014	Stress and strain	Organ	Mechanical Properties	China	Asia	2014-02-01	WOS:000327293200008
Creep Behaviour of Bamboo	Construction and Building Materials	10.1016/j.conbuildmat.2014.05.024	Article	SEP 15 2014	2014	Viscoelasticity	Organ	Mechanical Properties	China	Asia	2014-09-17	WOS:000340688200010
Deconstructing a Plant Macromolecular Assembly: Chemical Architecture, Molecular Flexibility, and Mechanical Performance of Natural and Engineered Potato Suberins	Biomacromolecules	10.1021/bm401620d	Article	MAR 2014	2014	Stress and strain&Structural Stability	Tissue	Mechanical Properties&Structure-Function Relationships	Spain	Europe	2014-03-01	WOS:000332756600012
Determination of the Mechanical Properties of Radiata Pine Timber by Means of Longitudinal and Transverse Vibration Methods	Holzforschung	10.1515/hf-2013-0087	Article	APR 2014	2014	Stress and strain	Others	Mechanical Properties	Spain	Europe	2014-05-13	WOS:000333798400006
Development and Soil Reinforcement Characteristics of Five Native Species Planted as Cuttings in Local Area of Beijing	Ecological Engineering	10.1016/j.ecoleng.2014.07.017	Article	OCT 2014	2014	Structural Stability	Individual&Population	Mechanical Properties	Austria	Europe	2014-10-01	WOS:000343151000025
Deviation From Symmetrically Self-Similar Branching in Trees Predicts Altered Hydraulics, Mechanics, Light Interception and Metabolic Scaling	New Phytologist	10.1111/nph.12487	Article	JAN 2014	2014	Structural Stability&Growth Mechanics	Individual	Structure-Function Relationships	USA	North America	2014-01-01	WOS:000327348800021
Different Biomechanical Design and Ecophysiological Strategies in Juveniles of Two Liana Species with Contrasting Growth Habit	American Journal of Botany	10.3732/ajb.1300429	Article	JUN 2014	2014	Growth Mechanics	Organ	Mechanical Properties&Structure-Function Relationships&Growth Mechanics&Ecological Mechanics	China	Asia	2014-09-03	WOS:000340453400003
Do Lianas Really Have Wide Vessels? Vessel Diameter-Stem Length Scaling in Non-Self-Supporting Plants	Perspectives in Plant Ecology Evolution and Systematics	10.1016/j.ppees.2014.08.001	Article	2014	2014	Fluid Mechanics	Organ	Structure-Function Relationships&Adaptive Evolution	Mexico	North America	2014-01-01	WOS:000346232900002
Dynamic Mechanical Responses of Arabidopsis Thylakoid Membranes During Psii-Specific Illumination	Biophysical Journal	10.1016/j.bpj.2014.03.016	Article	MAY 6 2014	2014	Viscoelasticity	Subcellular&Cell	Mechanical Properties&Structure-Function Relationships	USA	North America	2014-06-04	WOS:000335610100008
Dynamic, High Precision Targeting of Growth Modulating Agents is Able to Trigger Pollen Tube Growth Reorientation	Plant Journal	10.1111/tpj.12613	Article	OCT 2014	2014	Fluid Mechanics&Growth Mechanics	Subcellular&Cell	Growth Mechanics&Movement Mechanisms	Canada	North America	2014-10-29	WOS:000342721900015
Effect of End Pressure on Performance of Structural Finger-Joined Lumber Fabricated Using a Short Joint Profile	European Journal of Wood and Wood Products	10.1007/s00107-013-0756-6	Article	JAN 2014	2014	Structural Stability	Others	Mechanical Properties	Canada	North America	2014-02-05	WOS:000329640000020
Effect of Fiber Modification with 3-Isopropenyl-Dimethylbenzyl Isocyanate (tmi) on the Mechanical Properties and Water Absorption of Hemp-Unsaturated Polyester (upe) Composites	Holzforschung	10.1515/hf-2013-0104	Article	APR 2014	2014	Stress and strain	Others	Mechanical Properties&Structure-Function Relationships	China	Asia	2014-05-13	WOS:000333798400002
Effect of Geometry on Crashworthiness Parameters of Natural Kenaf Fibre Reinforced Composite Hexagonal Tubes	Materials & Design	10.1016/j.matdes.2014.02.031	Article	AUG 2014	2014	Structural Stability	Others	Mechanical Properties	Malaysia	Asia	2014-06-25	WOS:000336668000012
Effect of Mixing Speed and Time on Some Textural and Physicochemical Properties of Wheat Starch Gels	Journal of Food Engineering	10.1016/j.jfoodeng.2014.06.009	Article	DEC 2014	2014	Viscoelasticity	Others	Mechanical Properties&Structure-Function Relationships	New Zealand	Oceania	2014-09-03	WOS:000340305600019
Effects of Temperature and Moisture Content on Selected Wood Mechanical Properties Involved in the Chipping Process	Wood Science and Technology	10.1007/s00226-014-0673-9	Article	NOV 2014	2014	Stress and strain	Others	Mechanical Properties	Canada	North America	2014-11-28	WOS:000343837200014
Evaluation of Hydro-Mechanical Properties and Root Architecture of Plants for Soil Reinforcement	Current Science		Article	SEP 10 2014	2014	Structural Stability&Growth Mechanics	Organ&Individual	Mechanical Properties&Structure-Function Relationships	Malaysia	Asia	2014-10-22	WOS:000342330900021
Experimental and Finite Element Study of the Effect of Temperature and Moisture on the Tangential Tensile Strength and Fracture Behavior in Timber Logs	Holzforschung	10.1515/hf-2012-0149	Article	JAN 2014	2014	Stress and strain	Others	Mechanical Properties	Denmark	Europe	2014-03-05	WOS:000330897800017
Failure Under Stress: the Effect of the Exotic Herbivore Adelges Tsugae on Biomechanics of Tsuga Canadensis	Annals of Botany	10.1093/aob/mct286	Article	MAR 2014	2014	Stress and strain&Structural Stability	Tissue&Organ	Mechanical Properties&Structure-Function Relationships&Growth Mechanics	USA	North America	2014-04-02	WOS:000332251700013
Fibre Cables in the Lacunae of Typha Leaves Contribute to a Tensegrity Structure	Annals of Botany	10.1093/aob/mcu002	Article	APR 2014	2014	Structural Stability&Growth Mechanics	Tissue	Mechanical Properties&Structure-Function Relationships	Israel	Asia	2014-04-01	WOS:000333249000004
Flexural Properties, Bonding Performance and Splitting Strength of Lvl Reinforced with Woven Glass Fiber	Construction and Building Materials	10.1016/j.conbuildmat.2013.10.041	Article	JAN 31 2014	2014	Stress and strain	Others	Mechanical Properties	Turkey	Asia	2014-03-15	WOS:000330815100002
Flytrap-Inspired Robot Using Structurally Integrated Actuation Based on Bistability and a Developable Surface	Bioinspiration & Biomimetics	10.1088/1748-3182/9/3/036004	Article	SEP 2014	2014	Structural Stability	Others	Mechanical Properties&Structure-Function Relationships&Biomimetic Applications	Republic of Korea	Asia	2014-09-01	WOS:000342116600006
Fractography of Shear Failure Surface of Softwood Decayed by Brown-Rot Fungus	Journal of Wood Science	10.1007/s10086-014-1393-3	Article	JUN 2014	2014	Stress and strain	Cell&Tissue	Mechanical Properties	Japan	Asia	2014-07-09	WOS:000337153400002
Functional Morphology, Stable Isotopes, and Human Evolution: a Model of Consilience	Evolution	10.1111/evo.12240	Article	JAN 2014	2014	Stress and strain	Others	Adaptive Evolution&Ecological Mechanics	Norway	Europe	2014-01-01	WOS:000328726700014
Galloyl Moieties Enhance the Dentin Biomodification Potential of Plant-Derived Catechins	Acta Biomaterialia	10.1016/j.actbio.2014.03.036	Article	JUL 2014	2014	Stress and strain	Tissue	Mechanical Properties	Brazil	South America	2014-07-30	WOS:000338402200040
Gas Flow in Plant Microfluidic Networks Controlled by Capillary Valves	Physical Review E	10.1103/PhysRevE.89.033019	Article	MAR 28 2014	2014	Fluid Mechanics	Subcellular&Cell	Mechanical Properties&Structure-Function Relationships	France	Europe	2014-03-28	WOS:000333701200006
Hydration History and Attachment Morphology Regulate Seed Release in Chorizanthe Rigida (polygonaceae), a Serotinous Desert Annual	American Journal of Botany	10.3732/ajb.1400120	Article	JUL 2014	2014	Stress and strain	Others	Mechanical Properties&Structure-Function Relationships&Adaptive Evolution&Ecological Mechanics	Canada	North America	2014-09-10	WOS:000340453800002
Hydrodynamics of Diatom Chains and Semiflexible Fibres	Journal of the Royal Society Interface	10.1098/rsif.2014.0314	Article	JUL 6 2014	2014	Fluid Mechanics&Structural Stability	Others	Mechanical Properties&Structure-Function Relationships&Growth Mechanics	USA	North America	2014-06-18	WOS:000336159200023
Impact of Cutting Speed and Blade Configuration on Energy Requirement for Miscanthus Harvesting	Applied Engineering in Agriculture		Article	MAR 2014	2014	Stress and strain	Others	Mechanical Properties	USA	North America	2014-07-09	WOS:000337267600001
Influence of Characteristic Inhomogeneity of Bamboo Culm on Mechanical Properties of Bamboo Plywood: Effect of Culm Height	Journal of Wood Science	10.1007/s10086-014-1429-8	Article	DEC 2014	2014	Stress and strain&Structural Stability	Organ	Mechanical Properties	China	Asia	2015-01-14	WOS:000346241100003
Influence of Root Characteristics and Soil Variables on the Uprooting Mechanics of Avena Sativa and Medicago Sativa Seedlings	Earth Surface Processes and Landforms	10.1002/esp.3587	Article	AUG 2014	2014	Structural Stability	Individual	Mechanical Properties&Structure-Function Relationships&Growth Mechanics	Switzerland	Europe	2014-09-10	WOS:000340358000007
Insights Into the Microstructures of Hygroscopic Movement in Plant Seed Dispersal	Plant Science	10.1016/j.plantsci.2014.03.014	Review	JUN 2014	2014	Stress and strain	Tissue	Structure-Function Relationships&Growth Mechanics	Israel	Asia	2014-06-18	WOS:000336347900014
Investigation of Factors Affecting the Production and Properties of Maize Cob-Particleboards	Waste and Biomass Valorization	10.1007/s12649-013-9228-9	Article	FEB 2014	2014	Stress and strain	Others	Mechanical Properties	Uganda	Africa	2014-02-01	WOS:000347719300004
Investigation of Physical and Mechanical Properties of Oil Palm Wood Core Sandwich Panels Overlaid with a Rubberwood Veneer Face	European Journal of Wood and Wood Products	10.1007/s00107-014-0817-5	Article	SEP 2014	2014	Stress and strain&Structural Stability	Others	Mechanical Properties	Thailand	Asia	2014-09-10	WOS:000340497800002
Lab-on-a-Chip for Studying Growing Pollen Tubes	Plant Cell Morphogenesis: Methods and Protocols	10.1007/978-1-62703-643-6	Article; Book Chapter	2014	2014	Fluid Mechanics&Growth Mechanics	Cell	Structure-Function Relationships&Growth Mechanics&Others	Canada	North America	2013-11-27	WOS:000326510400021
Live Imaging of Calcium Spikes During Double Fertilization in Arabidopsis	Nature Communications	10.1038/ncomms5722	Article	AUG 2014	2014	Others	Subcellular&Cell	Structure-Function Relationships&Others	Canada	North America	2014-09-17	WOS:000341079900001
Major Trends in Stem Anatomy and Growth Forms in the Perianth-Bearing Piperales, with Special Focus on Aristolochia	Annals of Botany	10.1093/aob/mcu044	Article	JUN 2014	2014	Growth Mechanics	Tissue&Organ	Adaptive Evolution	Germany	Europe	2014-06-01	WOS:000337033100004
Matching Patterns of Gene Expression to Mechanical Stiffness at Cell Resolution Through Quantitative Tandem Epifluorescence and Nanoindentation	Plant Physiology	10.1104/pp.114.237115	Article	AUG 2014	2014	Growth Mechanics	Cell&Tissue	Mechanical Properties	France	Europe	2014-08-01	WOS:000341648600002
Mechanic Defences and Reproduction in Desert Trees Under Different Habitat Management	Basic and Applied Ecology	10.1016/j.baae.2013.10.005	Article	JAN 2014	2014	Others	Population	Adaptive Evolution&Ecological Mechanics	Argentina	South America	2014-03-15	WOS:000331212200006
Mechanical Characterization of Kernel and Shell of Hazelnuts: Proposal of an Experimental Procedure	Journal of Food Engineering	10.1016/j.jfoodeng.2013.09.027	Article	MAR 2014	2014	Stress and strain	Others	Mechanical Properties	Italy	Europe	2014-01-01	WOS:000328181300004
Mechanical Constraints Imposed by 3d Cellular Geometry and Arrangement Modulate Growth Patterns in the Arabidopsis Embryo	Proceedings of the National Academy of Sciences of the United States of America	10.1073/pnas.1404616111	Article	JUN 10 2014	2014	Growth Mechanics	Tissue	Mechanical Properties&Growth Mechanics	Switzerland	Europe	2014-06-10	WOS:000336976000087
Mechanical Properties of Heat-Treated Wooden Material Utilized in the Construction of Outdoor Sitting Furniture	Turkish Journal of Agriculture and Forestry	10.3906/tar-1211-9	Article	2014	2014	Stress and strain&Structural Stability	Others	Mechanical Properties	Turkey	Asia	2014-01-15	WOS:000328624300016
Mechanosensing is Involved in the Regulation of Autostress Levels in Tension Wood	Trees-Structure and Function	10.1007/s00468-014-0981-6	Article	JUN 2014	2014	Growth Mechanics	Organ	Mechanical Properties&Growth Mechanics&Movement Mechanisms	France	Europe	2014-06-01	WOS:000336270400004
Microfluidic Platforms for Plant Cells Studies	Lab on a Chip	10.1039/c4lc00495g	Review	2014	2014	Fluid Mechanics	Cell	Structure-Function Relationships&Growth Mechanics&Movement Mechanisms	USA	North America	2014-01-01	WOS:000340204300019
Microscale Modeling of Coupled Water Transport and Mechanical Deformation of Fruit Tissue During Dehydration	Journal of Food Engineering	10.1016/j.jfoodeng.2013.10.007	Article	MAR 2014	2014	Fluid Mechanics&Growth Mechanics	Tissue	Structure-Function Relationships	Belgium	Europe	2014-01-01	WOS:000328181300011
Mimicking the Hierarchical Functions of Dentin Collagen Cross-Links with Plant Derived Phenols and Phenolic Acids	Langmuir	10.1021/la5034383	Article	DEC 16 2014	2014	Structural Stability	Tissue	Structure-Function Relationships	USA	North America	2015-02-17	WOS:000346685100022
Modeling Wood Fiber Deformation Caused by Vapor Expansion During Steam Explosion of Wood	Wood Science and Technology	10.1007/s00226-013-0613-0	Article	MAR 2014	2014	Stress and strain	Cell	Mechanical Properties&Structure-Function Relationships	Sweden	Europe	2014-03-19	WOS:000331721300011
Modelling Biomechanics of Bark Patterning in Grasstrees	Annals of Botany	10.1093/aob/mcu156	Article	SEP 2014	2014	Growth Mechanics	Organ	Mechanical Properties&Growth Mechanics	Canada	North America	2014-11-12	WOS:000343039600004
Modelling of the Hygroelastic Behaviour of Normal and Compression Wood Tracheids	Journal of Structural Biology	10.1016/j.jsb.2013.10.014	Article	JAN 2014	2014	Growth Mechanics	Cell&Tissue	Mechanical Properties&Structure-Function Relationships&Growth Mechanics	Switzerland	Europe	2014-02-19	WOS:000330162300010
Molecular Dynamics Simulation Study of Xyloglucan Adsorption on Cellulose Surfaces: Effects of Surface Hydrophobicity and Side-Chain Variation	Cellulose	10.1007/s10570-013-0041-1	Article	APR	2014	Stress and strain&Structural Stability	Subcellular&Cell	Mechanical Properties&Structure-Function Relationships&Others	USA	North America
More Cells, Bigger Cells or Simply Reorganization? Alternative Mechanisms Leading to Changed Internode Architecture Under Contrasting Stress Regimes	New Phytologist	10.1111/nph.12474	Article	JAN 2014	2014	Growth Mechanics	Cell&Organ&Individual	Structure-Function Relationships&Growth Mechanics&Adaptive Evolution	Netherlands	Europe	2014-01-01	WOS:000327348800019
Motor Regulation Results in Distal Forces That Bend Partially Disintegrated Chlamydomonas Axonemes Into Circular Arcs	Biophysical Journal	10.1016/j.bpj.2014.03.046	Article	JUN 3 2014	2014	Stress and strain	Subcellular&Cell	Mechanical Properties&Movement Mechanisms	Germany	Europe	2014-07-02	WOS:000337012300017
Multi-Scale Analysis of the Structure and Mechanical Performance of Woody Hemp Core and the Dependence on the Sampling Location	Industrial Crops and Products	10.1016/j.indcrop.2014.06.019	Article	SEP 2014	2014	Stress and strain&Structural Stability	Others	Mechanical Properties&Structure-Function Relationships	Austria	Europe	2014-09-03	WOS:000340318400027
My Body is a Cage: Mechanisms and Modulation of Plant Cell Growth	New Phytologist	10.1111/nph.12473	Review	JAN 2014	2014	Stress and strain&Growth Mechanics	Cell&Tissue	Mechanical Properties&Structure-Function Relationships&Growth Mechanics	Japan	Asia	2014-01-15	WOS:000328511700006
New Thermal Insulation Fiberboards From Cake Generated During Biorefinery of Sunflower Whole Plant in a Twin-Screw Extruder	Industrial Crops and Products	10.1016/j.indcrop.2013.10.049	Article	JAN 2014	2014	Stress and strain	Others	Mechanical Properties	France	Europe	2014-04-02	WOS:000332189200048
On the Strength of Β-Sheet Crystallites of Bombyx Mori Silk Fibroin	Journal of the Royal Society Interface	10.1098/rsif.2014.0305	Article	JUL 6 2014	2014	Stress and strain	Others	Mechanical Properties&Structure-Function Relationships	China	Asia	2014-07-06	WOS:000336159200022
Ontogenetic Tissue Modification in Malus Fruit Peduncles: the Role of Sclereids	Annals of Botany	10.1093/aob/mct262	Article	JAN 2014	2014	Stress and strain&Viscoelasticity&Structural Stability&Growth Mechanics	Tissue	Structure-Function Relationships&Growth Mechanics&Adaptive Evolution	Germany	Europe	2014-01-01	WOS:000329063300016
Optimization of Flow Assisted Entrapment of Pollen Grains in a Microfluidic Platform for Tip Growth Analysis	Biomedical Microdevices	10.1007/s10544-013-9802-8	Article	FEB 2014	2014	Fluid Mechanics&Growth Mechanics	Cell	Growth Mechanics&Movement Mechanisms&Structure-Function Relationships	Canada	North America	2014-03-19	WOS:000331621600003
Optimization of the Ac-Gradient Method for Velocity Profile Measurement and Application to Slow Flow	Journal of Magnetic Resonance	10.1016/j.jmr.2014.09.021	Article	NOV 2014	2014	Fluid Mechanics	Organ	Others	Germany	Europe	2014-12-31	WOS:000345951300017
Pattern Formation in Auxin Flux	Journal of Mathematical Biology	10.1007/s00285-013-0655-9	Article	MAR 2014	2014	Growth Mechanics	Tissue	Others	Switzerland	Europe	2014-04-02	WOS:000332085300004
Peeling Mechanism of Tomato Under Infrared Heating: Peel Loosening and Cracking	Journal of Food Engineering	10.1016/j.jfoodeng.2013.12.020	Article	MAY 2014	2014	Stress and strain	Subcellular&Cell&Tissue	Mechanical Properties	USA	North America	2014-05-01	WOS:000331855000011
Photosystem Ii: Its Function, Structure, and Implications for Artificial Photosynthesis	Biochemistry-Moscow	10.1134/S0006297914030031	Review	MAR 2014	2014	Others	Subcellular&Cell	Structure-Function Relationships&Biomimetic Applications	United Kingdom	Europe	2014-03-01	WOS:000333128600003
Physical Models of Plant Development	Annual Review of Cell and Developmental Biology, Vol 30	10.1146/annurev-cellbio-101512-122410	Review; Book Chapter	2014	2014	Growth Mechanics	Subcellular&Cell&Tissue	Mechanical Properties&Growth Mechanics	France	Europe	2015-03-04	WOS:000348434900005
Plant Material Features Responsible for Bamboo's Excellent Mechanical Performance: a Comparison of Tensile Properties of Bamboo and Spruce at the Tissue, Fibre and Cell Wall Levels	Annals of Botany	10.1093/aob/mcu180	Article	DEC 2014	2014	Stress and strain&Growth Mechanics	Subcellular&Cell&Tissue	Mechanical Properties&Structure-Function Relationships&Growth Mechanics	Switzerland	Europe	2014-12-31	WOS:000345825300005
Possibility of Improving the Properties of Mahang Wood (macaranga Sp.) Through Phenolic Compreg Technique	Sains Malaysiana		Article	FEB 2014	2014	Structural Stability	Others	Mechanical Properties	Malaysia	Asia	2014-04-02	WOS:000332287600008
Prediction of Water Loss and Viscoelastic Deformation of Apple Tissue Using a Multiscale Model	Journal of Physics-Condensed Matter	10.1088/0953-8984/26/46/464111	Article	NOV 19 2014	2014	Stress and strain&Viscoelasticity&Fluid Mechanics	Tissue	Mechanical Properties&Structure-Function Relationships	Belgium	Europe	2014-11-28	WOS:000343796400015
Preparation of Lotus-Leaf-Like Structured Blood Compatible Poly(ε-Caprolactone)-Block-Poly(l-Lactic Acid) Copolymer Film Surfaces	Colloids and Surfaces B-Biointerfaces	10.1016/j.colsurfb.2013.09.038	Article	FEB 1 2014	2014	Others	Cell&Tissue	Biomimetic Applications	Republic of Korea	Asia	2014-02-01	WOS:000331596100004
Pressurized Honeycombs as Soft-Actuators: a Theoretical Study	Journal of the Royal Society Interface	10.1098/rsif.2014.0458	Article	SEP 6 2014	2014	Stress and strain&Fluid Mechanics&Structural Stability&Growth Mechanics	Others	Mechanical Properties&Structure-Function Relationships&Biomimetic Applications	Germany	Europe	2014-07-30	WOS:000338519300010
Reinforcing Ability and Co-Catalytic Effects of Organo-Montmorillonite Clay on the Epoxidized Soybean Oil Bio-Thermoset	Applied Clay Science	10.1016/j.clay.2014.01.005	Article	MAR 2014	2014	Stress and strain	Others	Mechanical Properties	Malaysia	Asia	2014-03-01	WOS:000333791200003
Reorientation in Tilted Stems of Papaya by Differential Growth	International Journal of Plant Sciences	10.1086/675694	Article	JUN 1 2014	2014	Growth Mechanics	Tissue&Organ	Structure-Function Relationships&Growth Mechanics	Germany	Europe	2014-06-11	WOS:000335961000004
Requirement for Pectin Methyl Esterase and Preference for Fragmented Over Native Pectins for Wall-Associated Kinase-Activated, Eds1/pad4-Dependent Stress Response in Arabidopsis	Journal of Biological Chemistry	10.1074/jbc.M114.567545	Article	JUL 11 2014	2014	Others	Subcellular&Cell	Structure-Function Relationships	USA	North America	2014-08-15	WOS:000339062900030
Role of Fibre Morphology in Some Quality Features of Fibre-Enriched Biscuits	International Journal of Food Properties	10.1080/10942912.2011.619024	Article	JAN 2 2014	2014	Stress and strain&Viscoelasticity	Others	Mechanical Properties&Structure-Function Relationships	Spain	Europe	2014-01-02	WOS:000324611100014
Root Induced Changes of Effective 1d Hydraulic Properties in a Soil Column	Plant and Soil	10.1007/s11104-014-2121-x	Article	AUG 2014	2014	Growth Mechanics	Others	Growth Mechanics&Ecological Mechanics	Austria	Europe	2014-08-15	WOS:000339345400015
Seismic Performance of Coconut-Fibre-Reinforced-Concrete Columns with Different Reinforcement Configurations of Coconut-Fibre Ropes	Construction and Building Materials	10.1016/j.conbuildmat.2014.07.086	Article	NOV 15 2014	2014	Structural Stability	Others	Mechanical Properties	Pakistan	Asia	2014-11-19	WOS:000343337500026
Self-Assembly of Polysaccharides Gives Rise to Distinct Mechanical Signatures in Marine Gels	Biophysical Journal	10.1016/j.bpj.2014.04.065	Article	JUL 15 2014	2014	Viscoelasticity	Others	Mechanical Properties&Structure-Function Relationships	Croatia	Europe	2014-07-15	WOS:000339148500011
Self-Burial Mechanics of Hygroscopically Responsive Awns	Integrative and Comparative Biology	10.1093/icb/icu026	Article; Proceedings Paper	DEC 2014	2014	Stress and strain&Structural Stability	Organ	Mechanical Properties&Structure-Function Relationships&Movement Mechanisms	Republic of Korea	Asia	2014-12-01	WOS:000347105700010
Simulation of Plant Cell Shrinkage During Drying - a Sph-Dem Approach	Engineering Analysis with Boundary Elements	10.1016/j.enganabound.2014.04.004	Article	JUL 2014	2014	Stress and strain&Viscoelasticity&Fluid Mechanics	Cell	Mechanical Properties	Australia	Oceania	2014-07-16	WOS:000337777200001
Some Physical and Mechanical Properties of Thermally Modified Juvenile and Mature Black Pine Wood	European Journal of Wood and Wood Products	10.1007/s00107-013-0753-9	Article	JAN 2014	2014	Structural Stability	Others	Mechanical Properties	Turkey	Asia	2014-02-05	WOS:000329640000008
Soy Isoflavones and Cellular Mechanics	Journal of Bioenergetics and Biomembranes	10.1007/s10863-013-9536-6	Review	APR 2014	2014	Stress and strain&Viscoelasticity&Fluid Mechanics&Structural Stability&Growth Mechanics	Cell	Mechanical Properties&Structure-Function Relationships	Serbia	Europe	2014-05-13	WOS:000334069500002
Spatial Correlation of Tensile Perpendicular to Grain Properties in Norway Spruce Timber	Wood Science and Technology	10.1007/s00226-013-0606-z	Article	MAR 2014	2014	Stress and strain	Others	Others	Austria	Europe	2014-03-19	WOS:000331721300010
Static and Dynamic Bending Has Minor Effects on Xylem Hydraulics of Conifer Branches (picea Abies, Pinus Sylvestris)	Plant Cell and Environment	10.1111/pce.12307	Article	SEP 2014	2014	Stress and strain&Fluid Mechanics	Organ	Mechanical Properties&Structure-Function Relationships	Austria	Europe	2014-09-03	WOS:000340292400016
Stem Extension and Mechanical Stability of Xanthium Canadense Grown in an Open or in a Dense Stand	Annals of Botany	10.1093/aob/mcu088	Article	JUL 2014	2014	Structural Stability	Individual&Population	Structure-Function Relationships&Growth Mechanics&Ecological Mechanics	Japan	Asia	2014-08-27	WOS:000339809600014
Stress and Strain Provide Positional and Directional Cues in Development	Plos Computational Biology	10.1371/journal.pcbi.1003410	Article	JAN 2014	2014	Stress and strain&Growth Mechanics	Tissue&Organ	Growth Mechanics	Sweden	Europe	2014-07-23	WOS:000337948500012
Structural Characteristics and Biological Performance of Silk Fibroin Nanofiber Containing Microalgae Spirulina Extract	Biopolymers	10.1002/bip.22359	Article	APR 2014	2014	Viscoelasticity&Fluid Mechanics	Tissue	Structure-Function Relationships	Japan	Asia	2014-04-01	WOS:000336575300001
Structure and Physical Properties of Plant Wax Crystal Networks and Their Relationship to Oil Binding Capacity	Journal of the American Oil Chemists Society	10.1007/s11746-014-2435-0	Article	JUN 2014	2014	Viscoelasticity&Structural Stability	Others	Structure-Function Relationships	Canada	North America	2014-06-01	WOS:000336404000002
Structure-Function Relationships in Hardwood - Insight From Micromechanical Modelling	Journal of Theoretical Biology	10.1016/j.jtbi.2013.12.013	Article	MAR 21 2014	2014	Stress and strain	Tissue	Mechanical Properties&Structure-Function Relationships	Austria	Europe	2014-04-02	WOS:000332054100009
Subcellular and Supracellular Mechanical Stress Prescribes Cytoskeleton Behavior in Arabidopsis Cotyledon Pavement Cells	Elife	10.7554/eLife.01967	Article	APR 16 2014	2014	Stress and strain	Subcellular&Cell&Tissue	Mechanical Properties&Structure-Function Relationships	Germany	Europe	2014-04-16	WOS:000334352900001
Synthesis, Crystal Structure and Biological Activity of 2-Hydroxyethylammonium Salt of P-Aminobenzoic Acid	Plos One	10.1371/journal.pone.0101892	Article	JUL 23 2014	2014	Others	Tissue&Individual&Population	Structure-Function Relationships&Growth Mechanics	Italy	Europe	2014-07-23	WOS:000339614100022
Tensile, Impact, and Vibration Properties of Coconut Sheath/sisal Hybrid Composites: Effect of Stacking Sequence	Journal of Reinforced Plastics and Composites	10.1177/0731684414546782	Article	OCT 2014	2014	Stress and strain&Structural Stability	Others	Mechanical Properties	Brazil	South America	2014-11-05	WOS:000342823200004
The Analytical Influence of All Types of Knots on Bending	Wood Science and Technology	10.1007/s00226-014-0621-8	Article	MAY 2014	2014	Stress and strain	Others	Mechanical Properties	Spain	Europe	2014-05-15	WOS:000334490100006
The Anatomy and Grain Pattern in Forks of Hazel (corylus Avellana L.) and Other Tree Species	Trees-Structure and Function	10.1007/s00468-014-1047-5	Article	OCT 2014	2014	Stress and strain&Structural Stability	Tissue	Mechanical Properties&Structure-Function Relationships	United Kingdom	Europe	2014-10-01	WOS:000342420600016
The Effect of Carbon Fibers, Glass Fibers and Nanoclay on Wood Flour-Polypropylene Composite Properties	European Journal of Wood and Wood Products	10.1007/s00107-013-0754-8	Article	JAN 2014	2014	Stress and strain	Others	Mechanical Properties	Finland	Europe	2014-01-01	WOS:000329640000010
The Evolution of Bark Mechanics and Storage Across Habitats in a Clade of Tropical Trees	American Journal of Botany	10.3732/ajb.1400109	Article	MAY 2014	2014	Growth Mechanics	Tissue	Adaptive Evolution&Ecological Mechanics	Australia	Oceania	2014-09-03	WOS:000340453200003
The Influence of Stem Guying on Radial Growth, Stem Form and Internal Resin Features in Radiata Pine	Trees-Structure and Function	10.1007/s00468-014-1030-1	Article	AUG 2014	2014	Growth Mechanics	Individual	Growth Mechanics	Australia	Oceania	2014-08-27	WOS:000339878500021
The Kinematics and Mechanics of Leaf Expansion: New Pieces to the Arabidopsis Puzzle	Current Opinion in Plant Biology	10.1016/j.pbi.2014.11.005	Review	DEC 2014	2014	Growth Mechanics	Subcellular&Cell&Tissue&Organ	Structure-Function Relationships&Growth Mechanics	USA	North America	2014-12-01	WOS:000347598200020
The Potential for Using the Sycamore (platus Orientalis) Leaves in Manufacturing Particleboard	International Journal of Environmental Science and Technology	10.1007/s13762-013-0327-8	Article	MAR 2014	2014	Stress and strain	Organ	Mechanical Properties	Iran	Asia	2014-03-01	WOS:000331804300017
The Problem of Morphogenesis: Unscripted Biophysical Control Systems in Plants	Protoplasma	10.1007/s00709-013-0522-y	Review	JAN 2014	2014	Stress and strain&Structural Stability&Growth Mechanics	Cell&Tissue&Organ	Mechanical Properties&Structure-Function Relationships&Growth Mechanics	USA	North America	2014-01-01	WOS:000329943200003
The Structure and Mechanics of Moso Bamboo Material	Journal of the Royal Society Interface	10.1098/rsif.2014.0321	Article	OCT 6 2014	2014	Structural Stability	Tissue	Mechanical Properties&Structure-Function Relationships	USA	North America	2014-10-06	WOS:000341100800004
The Toughness Contribution of Bamboo Node to the Mode I Interlaminar Fracture Toughness of Bamboo	Wood Science and Technology	10.1007/s00226-013-0591-2	Article	NOV 2014	2014	Structural Stability	Tissue	Mechanical Properties	China	Asia	2014-11-28	WOS:000343837200012
Thermonastic Leaf Movements in Rhododendron During Freeze-Thaw Events: Patterns, Functional Significances, and Causes	Environmental and Experimental Botany	10.1016/j.envexpbot.2014.01.005	Article	OCT 2014	2014	Others	Tissue&Organ	Structure-Function Relationships&Movement Mechanisms	USA	North America	2014-09-03	WOS:000340315800005
Thioredoxin- Dependent Redox Regulation of Chloroplastic Phosphoglycerate Kinase From Chlamydomonas Reinhardtii	Journal of Biological Chemistry	10.1074/jbc.M114.597997	Article	OCT 24 2014	2014	Others	Subcellular&Cell	Structure-Function Relationships&Adaptive Evolution	France	Europe	2014-12-03	WOS:000344370800042
Traits, Properties, and Performance: How Woody Plants Combine Hydraulic and Mechanical Functions in a Cell, Tissue, or Whole Plant	New Phytologist	10.1111/nph.13035	Review	DEC 2014	2014	Fluid Mechanics&Structural Stability&Growth Mechanics	Cell&Tissue&Organ&Individual	Structure-Function Relationships&Adaptive Evolution&Ecological Mechanics	USA	North America	2014-12-10	WOS:000344627200007
Transient Silencing of Chalcone Synthase During Fruit Ripening Modifies Tomato Epidermal Cells and Cuticle Properties	Plant Physiology	10.1104/pp.114.246405	Article	NOV 2014	2014	Stress and strain&Viscoelasticity	Tissue&Organ	Mechanical Properties&Structure-Function Relationships	Spain	Europe	2014-11-01	WOS:000345072400025
Transverse Mechanical Properties of Cell Walls of Single Living Plant Cells Probed by Laser-Generated Acoustic Waves	Planta	10.1007/s00425-014-2045-y	Article	MAY 2014	2014	Viscoelasticity	Subcellular&Cell	Mechanical Properties&Structure-Function Relationships	France	Europe	2014-05-28	WOS:000335158700016
Tree Stability Under Wind: Simulating Uprooting with Root Breakage Using a Finite Element Method	Annals of Botany	10.1093/aob/mcu122	Article	SEP 2014	2014	Structural Stability	Individual	Mechanical Properties	France	Europe	2014-09-01	WOS:000343039600010
Two Micro-Mechanical Techniques for Studying the Enzymatic Maceration Kinetics of Apple Parenchyma	Journal of Food Engineering	10.1016/j.jfoodeng.2013.08.017	Article	FEB 2014	2014	Stress and strain	Tissue	Mechanical Properties&Structure-Function Relationships	France	Europe	2013-12-04	WOS:000326561400001
Understanding the Stability of Samanea Saman Trees Through Tree Pulling, Analytical Calculations and Numerical Models	Urban Forestry & Urban Greening	10.1016/j.ufug.2013.12.002	Article	2014	2014	Structural Stability	Individual	Others	Singapore	Asia	2014-07-02	WOS:000337018600018
Using Optical Full-Field Measurement Based on Digital Image Correlation to Measure Strain on a Tree Subjected to Mechanical Load	Trees-Structure and Function	10.1007/s00468-014-1028-8	Article	AUG 2014	2014	Stress and strain	Organ	Mechanical Properties	Czech Republic	Europe	2014-08-27	WOS:000339878500019
Visualisation by High Resolution Synchrotron X-Ray Phase Contrast Micro-Tomography of Gas Films on Submerged Superhydrophobic Leaves	Journal of Structural Biology	10.1016/j.jsb.2014.08.003	Article	OCT 2014	2014	Others	Tissue	Structure-Function Relationships	Australia	Oceania	2014-10-01	WOS:000343354300008
What Do Ecological Regions Tell Us About Wood Quality? a Case Study in Eastern Canadian White Spruce	Canadian Journal of Forest Research	10.1139/cjfr-2014-0206	Article	NOV 2014	2014	Others	Individual&Population	Mechanical Properties&Structure-Function Relationships	Canada	North America	2014-11-01	WOS:000346370000009
Wind and Gravity Mechanical Effects on Leaf Inclination Angles	Journal of Theoretical Biology	10.1016/j.jtbi.2013.09.025	Article	JAN 21 2014	2014	Fluid Mechanics&Structural Stability	Individual	Growth Mechanics&Ecological Mechanics	France	Europe	2014-01-21	WOS:000330149600002
A Combined View on Composition, Molecular Structure, and Micromechanics of Fungal Degraded Softwood	Holzforschung	10.1515/hf-2014-0023	Article	MAY 2015	2015	Structural Stability	Subcellular&Cell	Mechanical Properties&Structure-Function Relationships	Austria	Europe	2015-07-20	WOS:000353419400016
A Computational Model of the Effect of Symplastic Growth on Cell Mechanics in a Linear Leaf Blade	Journal of Bioinformatics and Computational Biology	10.1142/S0219720015400053	Article; Proceedings Paper	FEB 2015	2015	Growth Mechanics	Tissue	Structure-Function Relationships&Growth Mechanics	Russia	Europe	2015-02-01	WOS:000369754400006
A Novel Method of Measuring Leaf Epidermis and Mesophyll Stiffness Shows the Ubiquitous Nature of the Sandwich Structure of Leaf Laminas in Broad-Leaved Angiosperm Species	Journal of Experimental Botany	10.1093/jxb/erv024	Article	MAY 2015	2015	Structural Stability	Tissue	Structure-Function Relationships&Adaptive Evolution	Japan	Asia	2015-05-01	WOS:000354742200010
A Tree Swaying in a Turbulent Wind: a Scaling Analysis	Journal of Biological Physics	10.1007/s10867-014-9361-0	Article	JAN 2015	2015	Fluid Mechanics	Individual	Structure-Function Relationships&Movement Mechanisms	Netherlands	Europe	2015-02-25	WOS:000348188200001
Acclimation of Mechanical and Hydraulic Functions in Trees: Impact of the Thigmomorphogenetic Process	Frontiers in Plant Science	10.3389/fpls.2015.00266	Article	APR 22 2015	2015	Stress and strain&Growth Mechanics	Tissue&Organ&Individual	Structure-Function Relationships&Growth Mechanics&Adaptive Evolution	France	Europe	2015-04-22	WOS:000356890300002
All-Lignocellulosic Fiberboard From Corn Biomass and Cellulose Nanofibers	Industrial Crops and Products	10.1016/j.indcrop.2015.06.046	Article	DEC 15 2015	2015	Stress and strain	Others	Mechanical Properties	Spain	Europe	2015-12-15	WOS:000364890600021
An Optimisation Approach for Culturing Shear-Sensitive Dinoflagellate Microalgae in Bench-Scale Bubble Column Photobioreactors	Bioresource Technology	10.1016/j.biortech.2015.08.087	Article	DEC 2015	2015	Fluid Mechanics	Cell	Growth Mechanics	Spain	Europe	2015-12-01	WOS:000361828000051
Analysing Growth and Development of Plants Jointly Using Developmental Growth Stages	Annals of Botany	10.1093/aob/mcu227	Article	JAN 2015	2015	Growth Mechanics	Organ&Individual	Structure-Function Relationships&Growth Mechanics	France	Europe	2015-02-19	WOS:000347416100008
Analysis and Test of Splitting Failure in the Cutting Process of Cabbage Root	International Journal of Agricultural and Biological Engineering	10.3965/j.ijabe.20150804.1723	Article	AUG 2015	2015	Stress and strain	Organ	Mechanical Properties	China	Asia	2015-09-23	WOS:000360594000004
Analysis of the Role of the Main Constitutive Polysaccharides in the Flax Fibre Mechanical Behaviour	Industrial Crops and Products	10.1016/j.indcrop.2015.07.062	Article	DEC 15 2015	2015	Stress and strain	Cell	Mechanical Properties&Structure-Function Relationships	France	Europe	2015-12-16	WOS:000364890600127
Anti-Pulmonary Fibrotic Activity of Salvianolic Acid B Was Screened by a Novel Method Based on the Cyto-Biophysical Properties	Biochemical and Biophysical Research Communications	10.1016/j.bbrc.2015.10.127	Article	DEC 4 2015	2015	Stress and strain	Cell&Tissue&Organ	Mechanical Properties	China	Asia	2015-12-30	WOS:000366240800035
Antisense Expression of the Fasciclin-Like Arabinogalactan Protein Fla6 Gene in Populus Inhibits Expression of Its Homologous Genes and Alters Stem Biomechanics and Cell Wall Composition in Transgenic Trees	Journal of Experimental Botany	10.1093/jxb/eru479	Article	MAR 2015	2015	Growth Mechanics	Subcellular&Cell&Tissue&Organ	Mechanical Properties	China	Asia	2015-04-22	WOS:000351663300013
Are Trichomes Involved in the Biomechanical Systems of Cucurbita Leaf Petioles?	Planta	10.1007/s00425-015-2388-z	Article	DEC 2015	2015	Stress and strain&Structural Stability&Growth Mechanics	Tissue&Organ	Mechanical Properties&Structure-Function Relationships&Growth Mechanics&Movement Mechanisms	Poland	Europe	2015-11-04	WOS:000363042600014
Aromatic Stacking Interactions Govern Catalysis in Aryl-Alcohol Oxidase	Febs Journal	10.1111/febs.13221	Article; Proceedings Paper	AUG 2015	2015	Others	Subcellular&Cell	Structure-Function Relationships	Spain	Europe	2015-09-09	WOS:000360016700008
Biomechanical Consequences of Branching in Flexible Wave-Swept Macroalgae	New Phytologist	10.1111/nph.13182	Article	APR 2015	2015	Fluid Mechanics	Individual	Adaptive Evolution&Ecological Mechanics	Canada	North America	2015-04-02	WOS:000350347500016
Buckling, Bending and Penetration Response of the Taraxacum Officinalae (dandelions) to Macadam Loading	Australian Journal of Botany	10.1071/BT15083	Article	2015	2015	Stress and strain&Structural Stability	Organ	Mechanical Properties	USA	North America	2016-02-10	WOS:000368441900005
Canola Meal Moisture-Resistant Fuel Pellets: Study on the Effects of Process Variables and Additives on the Pellet Quality and Compression Characteristics	Industrial Crops and Products	10.1016/j.indcrop.2014.10.008	Article	JAN 2015	2015	Stress and strain&Structural Stability	Organ	Mechanical Properties	Canada	North America	2015-02-22	WOS:000347499000046
Cell Shapes and Patterns as Quantitative Indicators of Tissue Stress in the Plant Epidermis	Soft Matter	10.1039/c5sm01563d	Article	2015	2015	Structural Stability&Growth Mechanics	Tissue	Mechanical Properties&Structure-Function Relationships	USA	North America	2015-01-01	WOS:000361550000007
Cell Wall Thickening in Developing Tension Wood of Artificially Bent Poplar Trees	Iawa Journal	10.1163/22941932-00000084	Article	2015	2015	Growth Mechanics	Tissue	Structure-Function Relationships&Growth Mechanics	France	Europe	2016-01-16	WOS:000352134500006
Cellular Structure and Mechanical Properties of Starch-Based Foamed Blocks Reinforced with Natural Fibers and Produced by Microwave Heating	Industrial Crops and Products	10.1016/j.indcrop.2014.12.025	Article	APR 2015	2015	Stress and strain&Structural Stability	Others	Mechanical Properties	Brazil	South America	2015-04-08	WOS:000350932900026
Comparison of the Structure and Flexural Properties of Moso, Guadua and Tre Gai Bamboo	Construction and Building Materials	10.1016/j.conbuildmat.2015.04.042	Article	AUG 15 2015	2015	Stress and strain	Subcellular&Cell&Tissue	Mechanical Properties&Structure-Function Relationships	Finland	Europe	2015-08-15	WOS:000356743400002
Complementation of the Embryo-Lethal T-Dna Insertion Mutant of Auxin-Binding-Protein 1 (abp1) with Abp1 Point Mutated Versions Reveals Crosstalk of Abp1 and Phytochromes	Journal of Experimental Botany	10.1093/jxb/eru433	Article	JAN 2015	2015	Others	Subcellular&Cell	Structure-Function Relationships	Switzerland	Europe	2015-04-22	WOS:000351660900033
Control of Patterning, Growth, and Differentiation by Floral Organ Identity Genes	Journal of Experimental Botany	10.1093/jxb/eru514	Review	FEB 2015	2015	Others	Tissue&Organ	Structure-Function Relationships&Adaptive Evolution	United Kingdom	Europe	2015-02-01	WOS:000351662800004
Damage Evolution in Wood - Pattern Recognition Based on Acoustic Emission (ae) Frequency Spectra	Holzforschung	10.1515/hf-2014-0072	Article	APR 2015	2015	Stress and strain	Organ	Mechanical Properties	Switzerland	Europe	2015-04-22	WOS:000351928400014
Damage Evolution in Wood: Synchrotron Radiation Micro-Computed Tomography (srμct) as a Complementary Tool for Interpreting Acoustic Emission (ae) Behavior	Holzforschung	10.1515/hf-2014-0152	Article	OCT 2015	2015	Stress and strain	Organ	Mechanical Properties	Switzerland	Europe	2015-10-01	WOS:000361831200012
Divergent Growth Strategies Between Red Algae and Kelps Influence Biomechanical Properties	American Journal of Botany	10.3732/ajb.1500289	Article	NOV 2015	2015	Stress and strain&Viscoelasticity&Growth Mechanics	Tissue	Mechanical Properties&Structure-Function Relationships&Growth Mechanics	Canada	North America	2015-12-09	WOS:000364830700014
Effect of Root Age on the Biomechanics of Seminal and Nodal Roots of Barley (hordeum Vulgare L.) in Contrasting Soil Environments	Plant and Soil	10.1007/s11104-015-2560-z	Article	OCT 2015	2015	Stress and strain&Growth Mechanics	Tissue&Organ	Structure-Function Relationships&Growth Mechanics	United Kingdom	Europe	2015-10-01	WOS:000361757400019
Effects of Density and Resin Content on the Physical and Mechanical Properties of Scrimber Manufactured From Mulberry Branches	Journal of Wood Science	10.1007/s10086-014-1455-6	Article	APR 2015	2015	Stress and strain	Others	Mechanical Properties	China	Asia	2015-04-29	WOS:000352237200008
Effects of Grading of Veneers on Properties of Lvl Made From Schizolobium Amazonicum Huber Ex. Ducke	European Journal of Wood and Wood Products	10.1007/s00107-015-0939-4	Article	SEP 2015	2015	Structural Stability	Others	Mechanical Properties	Brazil	South America	2015-08-26	WOS:000359022200013
Effects of the Cutting Pattern and Log Provenance on Size Distribution of Black Spruce Chips Produced by a Chipper-Canter	European Journal of Wood and Wood Products	10.1007/s00107-015-0894-0	Article	MAY 2015	2015	Growth Mechanics	Others	Structure-Function Relationships	Canada	North America	2015-05-13	WOS:000353294300008
Elasticity and Glocality: Initiation of Embryonic Inversion in Volvox	Journal of the Royal Society Interface	10.1098/rsif.2015.0671	Article	NOV 6 2015	2015	Growth Mechanics	Tissue	Mechanical Properties&Growth Mechanics	United Kingdom	Europe	2015-11-06	WOS:000363987900005
Evidence of the Late Lignification of the G-Layer in Simarouba Tension Wood, to Assist Understanding How Non-G-Layer Species Produce Tensile Stress	Tree Physiology	10.1093/treephys/tpv082	Article	DEC 2015	2015	Growth Mechanics	Cell&Tissue	Mechanical Properties&Structure-Function Relationships&Growth Mechanics	France	Europe	2016-02-10	WOS:000368440100009
Experimental Analysis of the Response of Fresh Wood Stems Subjected to Localized Impact Loading	Wood Science and Technology	10.1007/s00226-015-0713-0	Article	MAY 2015	2015	Stress and strain&Structural Stability	Others	Mechanical Properties	France	Europe	2015-05-06	WOS:000352815600012
Experimental Study on Stress-Strain Relationships and Failure Mechanisms of Parallel Strand Bamboo Made From Phyllostachys	Construction and Building Materials	10.1016/j.conbuildmat.2014.12.012	Article	FEB 15 2015	2015	Stress and strain	Others	Mechanical Properties	China	Asia	2015-03-25	WOS:000349736000015
Failure Modes in Halved and Tabled Tenoned Timber Scarf Joint by Tension Test	Construction and Building Materials	10.1016/j.conbuildmat.2015.08.107	Article	OCT 15 2015	2015	Structural Stability	Others	Others	Spain	Europe	2015-10-07	WOS:000361402700040
Fast Nastic Motion of Plants and Bioinspired Structures	Journal of the Royal Society Interface	10.1098/rsif.2015.0598	Review	SEP 6 2015	2015	Others	Tissue&Organ&Individual	Mechanical Properties&Movement Mechanisms&Adaptive Evolution&Biomimetic Applications	China	Asia	2015-09-06	WOS:000363224700001
Flammability and Physical-Mechanical Properties Assessment of Wood Treated with Furfuryl Alcohol and Nano-Sio2	European Journal of Wood and Wood Products	10.1007/s00107-015-0896-y	Article	JUL 2015	2015	Structural Stability	Others	Mechanical Properties	China	Asia	2015-07-01	WOS:000358890200005
Fluid Fragmentation Shapes Rain-Induced Foliar Disease Transmission	Journal of the Royal Society Interface	10.1098/rsif.2014.1092	Article	MAR 6 2015	2015	Fluid Mechanics	Others	Mechanical Properties	Belgium	Europe	2015-04-15	WOS:000351227000012
Fluidic Origami with Embedded Pressure Dependent Multi-Stability: a Plant Inspired Innovation	Journal of the Royal Society Interface	10.1098/rsif.2015.0639	Article	OCT 6 2015	2015	Fluid Mechanics&Structural Stability	Cell	Mechanical Properties&Structure-Function Relationships&Movement Mechanisms&Biomimetic Applications	USA	North America	2015-10-06	WOS:000363487600018
Geographic Variation in Shoot Traits and Branching Intensity in Relation to Leaf Size in Fagus Crenata: a Common Garden Experiment	American Journal of Botany	10.3732/ajb.1400559	Article	JUN 2015	2015	Others	Individual&Population	Structure-Function Relationships&Adaptive Evolution	Japan	Asia	2015-06-01	WOS:000356600800007
How Grow-and-Switch Gravitropism Generates Root Coiling and Root Waving Growth Responses in Medicago Truncatula	Proceedings of the National Academy of Sciences of the United States of America	10.1073/pnas.1509942112	Article	OCT 20 2015	2015	Growth Mechanics	Organ	Growth Mechanics&Movement Mechanisms&Adaptive Evolution	USA	North America	2015-10-20	WOS:000363138600028
How Properties of Kenaf Fibers From Burkina Faso Contribute to the Reinforcement of Earth Blocks	Materials	10.3390/ma8052332	Article	MAY 2015	2015	Structural Stability	Others	Mechanical Properties	Burkina Faso	Africa	2015-07-22	WOS:000356879100020
How to Let Go: Pectin and Plant Cell Adhesion	Frontiers in Plant Science	10.3389/fpls.2015.00523	Review	JUL 14 2015	2015	Growth Mechanics	Cell&Tissue	Structure-Function Relationships	United Kingdom	Europe	2015-07-14	WOS:000358589100001
Hybrid Oriented Strand Boards Made From Moso Bamboo (phyllostachys Pubescens Mazel) and Aspen (populus Tremuloides Michx.): Species-Separated Three-Layer Boards	European Journal of Wood and Wood Products	10.1007/s00107-015-0914-0	Article	JUL 2015	2015	Stress and strain	Others	Mechanical Properties	Canada	North America	2015-08-17	WOS:000358890200013
Hydro-Responsive Curling of the Resurrection Plant Selaginella Lepidophylla	Scientific Reports	10.1038/srep08064	Article	JAN 27 2015	2015	Stress and strain&Growth Mechanics	Organ	Structure-Function Relationships&Movement Mechanisms&Adaptive Evolution&Ecological Mechanics&Biomimetic Applications	Canada	North America	2015-02-26	WOS:000348351800014
Hyperelastic Models for Hydration of Cellular Tissue	Soft Matter	10.1039/c5sm01032b	Article	2015	2015	Stress and strain&Growth Mechanics	Cell	Mechanical Properties&Structure-Function Relationships	Netherlands	Europe	2015-01-01	WOS:000361833500015
Impact of Stand Density on Tree Morphology and Growth Stresses in Young Beech (fagus Sylvatica L.) Stands	Trees-Structure and Function	10.1007/s00468-014-1137-4	Article	APR 2015	2015	Growth Mechanics	Individual&Population	Structure-Function Relationships	France	Europe	2015-04-15	WOS:000351135300023
Improvement of Mechano-Chemical Properties of Bamboo by Bio-Chemical Treatment	Construction and Building Materials	10.1016/j.conbuildmat.2015.10.106	Article	DEC 30 2015	2015	Stress and strain	Tissue	Mechanical Properties	India	Asia	2015-12-30	WOS:000366227100108
Improving Performance of Flat-Plate Photobioreactors by Installation of Novel Internal Mixers Optimized with Computational Fluid Dynamics	Bioresource Technology	10.1016/j.biortech.2015.01.067	Article	APR 2015	2015	Fluid Mechanics	Others	Structure-Function Relationships&Growth Mechanics&Movement Mechanisms	China	Asia	2015-04-15	WOS:000351101500020
In Vitro Cell Wall Extensibility Controls Age-Related Changes in the Growth Rate of Etiolated Arabidopsis Hypocotyls	Functional Plant Biology	10.1071/FP15190	Article	2015	2015	Growth Mechanics	Cell	Mechanical Properties	Australia	Oceania	2015-01-01	WOS:000369522800006
Incorporation of Bamboo Particles and Synthetic Termite Saliva in Adobes	Construction and Building Materials	10.1016/j.conbuildmat.2015.06.009	Article	NOV 15 2015	2015	Structural Stability	Others	Mechanical Properties&Biomimetic Applications	Brazil	South America	2015-11-11	WOS:000363069800027
Influence of Surface Shapes on the Mechanical Behaviour of Friction Welded Wood Bonds	European Journal of Wood and Wood Products	10.1007/s00107-014-0846-0	Article	JAN 2015	2015	Structural Stability	Others	Mechanical Properties	Switzerland	Europe	2015-02-25	WOS:000347688100003
Influence of Thermo-Pressing Conditions on the Mechanical Properties of Biodegradable Fiberboards Made From a Deoiled Sunflower Cake	Industrial Crops and Products	10.1016/j.indcrop.2014.11.036	Article	MAR 2015	2015	Stress and strain	Others	Mechanical Properties	France	Europe	2015-03-11	WOS:000349430000016
In-Situ Evaluation of Flax Fibre Degradation During Water Ageing	Industrial Crops and Products	10.1016/j.indcrop.2015.03.049	Article	AUG 2015	2015	Stress and strain	Subcellular&Cell	Mechanical Properties	France	Europe	2015-08-01	WOS:000355709100027
Installation of Flow Deflectors and Wing Baffles to Reduce Dead Zone and Enhance Flashing Light Effect in an Open Raceway Pond	Bioresource Technology	10.1016/j.biortech.2015.08.144	Article	DEC 2015	2015	Fluid Mechanics	Others	Mechanical Properties&Structure-Function Relationships&Movement Mechanisms	China	Asia	2015-11-18	WOS:000363487500020
Interpreting Atomic Force Microscopy Nanoindentation of Hierarchical Biological Materials Using Multi-Regime Analysis	Soft Matter	10.1039/c4sm02440k	Article	2015	2015	Stress and strain&Viscoelasticity	Subcellular&Cell	Mechanical Properties	Australia	Oceania	2015-01-01	WOS:000349557100006
Investigation of Bamboo Pulp Fiber-Reinforced Unsaturated Polyester Composites	Holzforschung	10.1515/hf-2014-0207	Article	OCT 2015	2015	Stress and strain	Others	Mechanical Properties&Structure-Function Relationships	China	Asia	2015-10-15	WOS:000361831200006
Journey of Water in Pine Cones	Scientific Reports	10.1038/srep09963	Article	MAY 6 2015	2015	Fluid Mechanics	Tissue&Organ	Mechanical Properties&Structure-Function Relationships&Growth Mechanics&Movement Mechanisms&Adaptive Evolution&Ecological Mechanics&Biomimetic Applications	Republic of Korea	Asia	2015-05-28	WOS:000354060700001
Kinesin-4 Functions in Vesicular Transport on Cortical Microtubules and Regulates Cell Wall Mechanics During Cell Elongation in Plants	Molecular Plant	10.1016/j.molp.2015.01.004	Article	JUL 6 2015	2015	Growth Mechanics	Subcellular&Cell	Structure-Function Relationships&Growth Mechanics	China	Asia	2015-07-06	WOS:000357615600005
Kinetic Mechanism of Nicotiana Tabacum Myosin-11 Defines a New Type of a Processive Motor	Faseb Journal	10.1096/fj.14-254763	Article	JAN 2015	2015	Others	Subcellular&Cell	Structure-Function Relationships&Movement Mechanisms	Germany	Europe	2015-01-01	WOS:000347378600009
Leaf Biomechanical Properties in Arabidopsis Thaliana Polysaccharide Mutants Affect Drought Survival	Journal of Biomechanics	10.1016/j.jbiomech.2015.10.016	Article	NOV 26 2015	2015	Structural Stability	Tissue	Mechanical Properties&Structure-Function Relationships	USA	North America	2016-01-06	WOS:000366442500022
Leaf Mechanics and Herbivory Defence: How Tough Tissue Along the Leaf Body Deters Growing Insect Herbivores	Austral Ecology	10.1111/aec.12214	Article	MAY 2015	2015	Stress and strain	Tissue&Individual	Mechanical Properties&Structure-Function Relationships&Growth Mechanics&Ecological Mechanics	Australia	Oceania	2015-05-06	WOS:000353101600009
Live Cell and Immuno-Labeling Techniques to Study Gravitational Effects on Single Plant Cells	Plant Gravitropism: Methods and Protocols	10.1007/978-1-4939-2697-8_16	Article; Book Chapter	2015	2015	Stress and strain&Fluid Mechanics&Growth Mechanics	Subcellular&Cell	Structure-Function Relationships&Growth Mechanics&Movement Mechanisms	Canada	North America	2016-05-18	WOS:000374749400017
Local and Tissue-Scale Forces Drive Oriented Junction Growth During Tissue Extension	Nature Cell Biology	10.1038/ncb3226	Article	OCT 2015	2015	Growth Mechanics	Tissue	Mechanical Properties&Growth Mechanics&Movement Mechanisms	Germany	Europe	2015-10-01	WOS:000362213500005
Measuring the Elasticity of Plant Cells with Atomic Force Microscopy	Biophysical Methods in Cell Biology	10.1016/bs.mcb.2014.10.006	Review; Book Chapter	2015	2015	Growth Mechanics	Subcellular&Cell&Tissue	Mechanical Properties&Structure-Function Relationships&Growth Mechanics	United Kingdom	Europe	2015-01-01	WOS:000370488400014
Mechanical Behavior of Multilayered Sandwich Panels of Wood Veneer and a Core of Cork Agglomerates	Materials & Design	10.1016/j.matdes.2014.09.059	Article	JAN 2015	2015	Stress and strain	Others	Mechanical Properties&Structure-Function Relationships	Algeria	Africa	2014-12-24	WOS:000345520000078
Mechanical Properties and Water Absorption of Glass Fibre Reinforced Bio-Phenolic Elastomer (bpe) Composite	Industrial Crops and Products	10.1016/j.indcrop.2015.01.054	Article; Proceedings Paper	OCT 15 2015	2015	Stress and strain&Viscoelasticity	Others	Mechanical Properties	Malaysia	Asia	2015-07-29	WOS:000357704900008
Mechanical Properties of Banana/kenaf Fiber-Reinforced Hybrid Polyester Composites: Effect of Woven Fabric and Random Orientation	Materials & Design	10.1016/j.matdes.2014.10.067	Article	FEB 5 2015	2015	Stress and strain	Others	Mechanical Properties	India	Asia	2015-02-05	WOS:000345522900029
Mechanism for Rapid Passive-Dynamic Prey Capture in a Pitcher Plant	Proceedings of the National Academy of Sciences of the United States of America	10.1073/pnas.1510060112	Article	OCT 27 2015	2015	Others	Organ	Movement Mechanisms&Adaptive Evolution	Brunei Darussalam	Asia	2015-10-27	WOS:000363458100071
Mechanosensitive Control of Plant Growth: Bearing the Load, Sensing, Transducing, and Responding	Frontiers in Plant Science	10.3389/fpls.2015.00052	Review	FEB 23 2015	2015	Structural Stability&Growth Mechanics	Subcellular&Cell&Tissue&Organ	Mechanical Properties&Growth Mechanics&Movement Mechanisms&Adaptive Evolution	France	Europe	2015-03-19	WOS:000349763100001
Method for Synchronisation of Soil and Root Behaviour for Assessment of Stability of Vegetated Slopes	Ecological Engineering	10.1016/j.ecoleng.2015.04.101	Article	SEP 2015	2015	Stress and strain&Structural Stability	Others	Others	Spain	Europe	2015-09-01	WOS:000360189100024
Mixed-Mode Fracture Toughness of Bond Lines of Prf and Pur Adhesives in European Beech Wood	Holzforschung	10.1515/hf-2014-0096	Article	MAY 2015	2015	Stress and strain	Others	Mechanical Properties	Switzerland	Europe	2015-05-13	WOS:000353419400005
Modeling Plant Development: From Signals to Gene Networks	Current Opinion in Plant Biology	10.1016/j.pbi.2015.07.002	Review	OCT 2015	2015	Growth Mechanics	Tissue&Organ	Growth Mechanics	France	Europe	2015-12-02	WOS:000364251700022
Morphological Variability in Propagules of a Desert Annual as a Function of Rainfall Patterns at Different Temporal and Spatial Scales	Functional Ecology	10.1111/1365-2435.12437	Article	OCT 2015	2015	Others	Population	Structure-Function Relationships&Adaptive Evolution	USA	North America	2015-10-22	WOS:000362395400003
Multi-Scale Engineering Properties of Tomato Fruits Related to Harvesting, Simulation and Textural Evaluation	Lwt-Food Science and Technology	10.1016/j.lwt.2014.12.018	Article	MAY 2015	2015	Stress and strain	Subcellular&Cell&Tissue&Organ	Mechanical Properties	China	Asia	2015-03-11	WOS:000349269400024
Multiscale Models in the Biomechanics of Plant Growth	Physiology	10.1152/physiol.00030.2014	Review	MAR 1 2015	2015	Growth Mechanics	Cell&Tissue	Structure-Function Relationships&Growth Mechanics	United Kingdom	Europe	2015-03-01	WOS:000350772500011
Multiscale Stress-Strain Characterization of Onion Outer Epidermal Tissue in Wet and Dry States	American Journal of Botany	10.3732/ajb.1400273	Article	JAN 2015	2015	Stress and strain&Growth Mechanics	Cell&Tissue	Mechanical Properties&Structure-Function Relationships&Growth Mechanics	USA	North America	2015-02-22	WOS:000347915100004
Multiscale Structure Characterization of Sawdust-Waste Water Sludge Extrudates Dried in a Pilot-Scale Fixed Bed	Biomass & Bioenergy	10.1016/j.biombioe.2015.06.009	Article	OCT 2015	2015	Structural Stability	Others	Structure-Function Relationships	Belgium	Europe	2015-10-22	WOS:000362134400014
Navigating the Plant Cell: Intracellular Transport Logistics in the Green Kingdom	Molecular Biology of the Cell	10.1091/mbc.E14-10-1482	Article	OCT 1 2015	2015	Fluid Mechanics&Others	Subcellular&Cell	Movement Mechanisms&Structure-Function Relationships	Canada	North America	2015-10-01	WOS:000363035900001
Nonlinear Stability Analyses of Turing Patterns for a Mussel-Algae Model	Journal of Mathematical Biology	10.1007/s00285-014-0794-7	Article	MAY 2015	2015	Others	Population	Ecological Mechanics	Thailand	Asia	2015-04-15	WOS:000351553000002
Osmophoresis-a Possible Mechanism for Vesicle Trafficking in Tip-Growing Cells	Physical Biology	10.1088/1478-3975/12/6/066012	Article	DEC 2015	2015	Fluid Mechanics	Subcellular&Cell	Growth Mechanics&Movement Mechanisms	Russia	Europe	2015-12-01	WOS:000368186300018
Pattern Formation During Early Floral Development	Current Opinion in Genetics & Development	10.1016/j.gde.2015.01.001	Article	JUN 2015	2015	Growth Mechanics	Cell&Tissue&Organ	Structure-Function Relationships&Growth Mechanics&Movement Mechanisms	Germany	Europe	2015-07-29	WOS:000357704800004
Physical, Chemical, and Rheological Properties of Rice Husks Treated by Composting Process	Bioresources		Review	2015	2015	Stress and strain&Viscoelasticity	Others	Mechanical Properties	China	Asia	2015-05-06	WOS:000351941000021
Popcorn: Critical Temperature, Jump and Sound	Journal of the Royal Society Interface	10.1098/rsif.2014.1247	Article	MAR 6 2015	2015	Stress and strain&Fluid Mechanics	Others	Structure-Function Relationships&Movement Mechanisms	France	Europe	2015-04-15	WOS:000351227000025
Property Enhancement of Kenaf Fiber Composites by Means of Vacuum-Assisted Resin Transfer Molding (vartm)	Holzforschung	10.1515/hf-2014-0054	Article	APR 2015	2015	Stress and strain&Viscoelasticity	Others	Mechanical Properties&Structure-Function Relationships	China	Asia	2015-04-22	WOS:000351928400008
Quantifying Hydrostatic Pressure in Plant Cells by Using Indentation with an Atomic Force Microscope	Biophysical Journal	10.1016/j.bpj.2015.03.035	Article	MAY 19 2015	2015	Growth Mechanics	Cell	Mechanical Properties	France	Europe	2015-06-17	WOS:000354827200005
Representative Volume Element (rve) and the Prediction of Mechanical Properties of Diffuse Porous Hardwood	Wood Science and Technology	10.1007/s00226-014-0687-3	Article	JAN 2015	2015	Stress and strain	Others	Mechanical Properties	China	Asia	2015-02-17	WOS:000347166900009
Research on Vibration Mechanism of Plant Cell Membrane with Ultrasonic Irradiation	Chinese Physics Letters	10.1088/0256-307X/32/3/034301	Article	MAR 2015	2015	Fluid Mechanics	Cell	Mechanical Properties	China	Asia	2015-04-08	WOS:000350955600017
Rheological and Fractal Hydrodynamics of Aerobic Granules	Bioresource Technology	10.1016/j.biortech.2015.02.107	Article	JUN 2015	2015	Fluid Mechanics	Others	Structure-Function Relationships	Malaysia	Asia	2015-05-13	WOS:000353190900036
Rheological, Thermo-Mechanical, and Baking Properties of Wheat-Millet Flour Blends	Food Science and Technology International	10.1177/1082013214536175	Article	JUL 2015	2015	Viscoelasticity	Others	Mechanical Properties	Oman	Asia	2015-07-02	WOS:000355758900003
Root Anatomical Phenes Predict Root Penetration Ability and Biomechanical Properties in Maize (zea Mays)	Journal of Experimental Botany	10.1093/jxb/erv121	Article	JUN 2015	2015	Structural Stability	Tissue&Organ	Structure-Function Relationships&Growth Mechanics&Ecological Mechanics	USA	North America	2015-06-01	WOS:000356225400013
Root Biomechanics in Rhizophora Mangle: Anatomy, Morphology and Ecology of Mangrove's Flying Buttresses	Annals of Botany	10.1093/aob/mcv002	Article	APR 2015	2015	Structural Stability&Growth Mechanics	Organ&Individual	Structure-Function Relationships&Growth Mechanics&Ecological Mechanics	Mexico	North America	2015-05-28	WOS:000354067300009
Root Structure and Biomass Partitioning in Tilted Plants From Twisted- and Straight-Stemmed Populations of Pinus Pinaster Ait	Trees-Structure and Function	10.1007/s00468-015-1154-y	Article	JUN 2015	2015	Stress and strain&Growth Mechanics	Individual&Population	Growth Mechanics&Adaptive Evolution&Ecological Mechanics	Spain	Europe	2015-06-01	WOS:000354484000013
Rose Prickles and Asparagus Spines - Different Hook Structures as Attachment Devices in Climbing Plants	Plos One	10.1371/journal.pone.0143850	Article	DEC 2 2015	2015	Stress and strain&Structural Stability&Growth Mechanics	Tissue&Organ	Mechanical Properties&Structure-Function Relationships&Adaptive Evolution	Germany	Europe	2015-12-30	WOS:000365926300112
Sawing Processes as a Way of Determining Fracture Toughness and Shear Yield Stresses of Wood	Bioresources		Article	AUG 2015	2015	Stress and strain	Others	Mechanical Properties	Poland	Europe	2015-11-25	WOS:000364199800120
Single Cell Wall Nonlinear Mechanics Revealed by a Multiscale Analysis of Afm Force-Indentation Curves	Biophysical Journal	10.1016/j.bpj.2015.02.024	Article	MAY 5 2015	2015	Viscoelasticity	Cell	Mechanical Properties	France	Europe	2015-05-05	WOS:000353986900018
Specific Changes of Exocarp and Mesocarp Occurring During Softening Differently Affect Firmness in Melting (mf) and Non Melting Flesh (nmf) Fruits	Plos One	10.1371/journal.pone.0145341	Article	DEC 28 2015	2015	Stress and strain&Viscoelasticity&Growth Mechanics	Tissue	Mechanical Properties&Structure-Function Relationships	Italy	Europe	2016-01-20	WOS:000367451400039
Stem Anatomy in the Spiny American Palm Bactris (arecaceae-Bactridinae)	Hoehnea	10.1590/2236-8906-18/2015	research-article	2015-09	2015	Growth Mechanics	Tissue	Others	USA	North America	2015-09-10	SCIELO:S2236-89062015000300567
Structural and Functional Analysis of Chitinase Gene Family in Wheat (triticum Aestivum)	Indian Journal of Biochemistry & Biophysics		Article	APR 2015	2015	Others	Subcellular&Cell	Structure-Function Relationships	India	Asia	2015-08-26	WOS:000358822200008
Structural Model of the Cytosolic Domain of the Plant Ethylene Receptor 1 (etr1)	Journal of Biological Chemistry	10.1074/jbc.M114.587667	Article	JAN 30 2015	2015	Others	Subcellular&Cell	Structure-Function Relationships	Germany	Europe	2015-03-11	WOS:000349310700010
Structure and Biomechanics of Culms of Phragmites Australis Used for Reeds of Japanese Wind Instrument Hichiriki	Microscopy Research and Technique	10.1002/jemt.22469	Article	APR 2015	2015	Structural Stability&Growth Mechanics	Tissue	Mechanical Properties&Structure-Function Relationships	Japan	Asia	2015-04-22	WOS:000351683400003
Study of the Mechanical Properties of Fibers Extracted From Tunisian Agave Americana L.	Journal of Natural Fibers	10.1080/15440478.2014.984046	Article	NOV 2 2015	2015	Stress and strain	Tissue	Mechanical Properties&Structure-Function Relationships	France	Europe	2015-11-04	WOS:000362718900005
Swelling and Softening of the Cowpea Chlorotic Mottle Virus in Response to pH Shifts	Biophysical Journal	10.1016/j.bpj.2015.04.019	Article	MAY 19 2015	2015	Stress and strain&Structural Stability	Others	Mechanical Properties&Structure-Function Relationships	Germany	Europe	2015-06-17	WOS:000354827200014
Synergy of Multi-Scale Toughening and Protective Mechanisms at Hierarchical Branch-Stem Interfaces	Scientific Reports	10.1038/srep14522	Article	SEP 29 2015	2015	Others	Tissue&Organ	Structure-Function Relationships&Growth Mechanics&Adaptive Evolution	Austria	Europe	2015-09-29	WOS:000361879000001
Talking Through Walls: Mechanisms of Lateral Root Emergence in Arabidopsis Thaliana	Current Opinion in Plant Biology	10.1016/j.pbi.2014.10.005	Review	FEB 2015	2015	Growth Mechanics	Tissue&Organ	Growth Mechanics	Germany	Europe	2015-02-01	WOS:000349880900006
The Biomechanics of Bamboo: Investigating the Role of the Nodes	Wood Science and Technology	10.1007/s00226-014-0694-4	Article	MAR 2015	2015	Structural Stability	Others	Mechanical Properties	Australia	Oceania	2015-03-11	WOS:000349378200009
The Control of Growth Symmetry Breaking in the Arabidopsis Hypocotyl	Current Biology	10.1016/j.cub.2015.05.022	Article	JUN 29 2015	2015	Growth Mechanics	Cell	Mechanical Properties&Growth Mechanics	France	Europe	2015-07-29	WOS:000357360800027
The Fasciclin-Like Arabinogalactan Protein Family of Eucalyptus Grandis Contains Members That Impact Wood Biology and Biomechanics	New Phytologist	10.1111/nph.13320	Article	JUN 2015	2015	Growth Mechanics	Tissue&Organ	Mechanical Properties&Structure-Function Relationships	Australia	Oceania	2015-05-28	WOS:000354257400014
The Role of Root Development of Avena Fatua in Conferring Soil Strength	American Journal of Botany	10.3732/ajb.1500028	Article	JUL 2015	2015	Stress and strain&Structural Stability	Organ&Individual	Mechanical Properties	USA	North America	2015-07-01	WOS:000358275800005
The Successful Application of Systems Approaches in Plant Biology	Progress in Biophysics & Molecular Biology	10.1016/j.pbiomolbio.2015.01.002	Review	JAN 2015	2015	Growth Mechanics	Tissue&Organ&Individual&Population	Others	United Kingdom	Europe	2015-01-01	WOS:000351807100006
Trubs, but No Trianas: Filled and Empty Regions of Angiosperm Stem Length-Diameter-Mechanics Space	Botanical Journal of the Linnean Society	10.1111/boj.12333	Article	NOV 2015	2015	Growth Mechanics	Organ	Structure-Function Relationships&Adaptive Evolution	Mexico	North America	2015-11-01	WOS:000364530100001
Tuning of Pectin Methylesterification: Consequences for Cell Wall Biomechanics and Development	Planta	10.1007/s00425-015-2358-5	Review	OCT 2015	2015	Growth Mechanics	Cell	Structure-Function Relationships&Growth Mechanics&Movement Mechanisms	Canada	North America	2015-10-01	WOS:000360889600003
Understanding Plant Cell Morphogenesis Requires Real-Time Monitoring of Cell Wall Polymers	Current Opinion in Plant Biology	10.1016/j.pbi.2014.11.007	Review	FEB 2015	2015	Growth Mechanics	Subcellular&Cell	Structure-Function Relationships&Growth Mechanics	Canada	North America	2015-02-01	WOS:000349880900012
When Biochemistry Meets Mechanics: a Systems View of Growth Control in Plants	Current Opinion in Plant Biology	10.1016/j.pbi.2015.10.005	Review	DEC 2015	2015	Growth Mechanics	Subcellular&Cell&Tissue	Growth Mechanics	France	Europe	2016-01-06	WOS:000366780600020
Wind Damage Propagation in Forests	Agricultural and Forest Meteorology	10.1016/j.agrformet.2015.07.010	Article	DEC 15 2015	2015	Structural Stability	Individual	Mechanical Properties&Structure-Function Relationships&Movement Mechanisms	France	Europe	2015-12-09	WOS:000364730000023
Wood Chemical Composition in Species of Cactaceae: the Relationship Between Lignification and Stem Morphology	Plos One	10.1371/journal.pone.0123919	Article	APR 16 2015	2015	Growth Mechanics	Tissue&Organ	Structure-Function Relationships	Mexico	North America	2015-05-13	WOS:000353016500067
Wood Specific Gravity Variations and Biomass of Central African Tree Species: the Simple Choice of the Outer Wood	Plos One	10.1371/journal.pone.0142146	Article	NOV 10 2015	2015	Others	Individual&Population	Mechanical Properties&Structure-Function Relationships&Growth Mechanics&Ecological Mechanics	Belgium	Europe	2015-11-10	WOS:000364430700060
3d Deformation Field in Growing Plant Roots Reveals Both Mechanical and Biological Responses to Axial Mechanical Forces	Journal of Experimental Botany	10.1093/jxb/erw320	Article	OCT 2016	2016	Stress and strain&Structural Stability&Growth Mechanics	Organ	Mechanical Properties&Structure-Function Relationships&Growth Mechanics	France	Europe	2016-11-23	WOS:000386656000004
A Case for Distributed Control of Local Stem Cell Behavior in Plants	Developmental Cell	10.1016/j.devcel.2016.08.015	Review	SEP 26 2016	2016	Growth Mechanics	Tissue	Growth Mechanics&Movement Mechanisms	Israel	Asia	2016-10-26	WOS:000384707300012
A Continuous Growth Model for Plant Tissue	Physical Biology	10.1088/1478-3975/13/6/065002	Article	DEC 2016	2016	Growth Mechanics	Tissue	Growth Mechanics	Sweden	Europe	2016-12-21	WOS:000388713100002
A Mechanical Model to Interpret Cell-Scale Indentation Experiments on Plant Tissues in Terms of Cell Wall Elasticity and Turgor Pressure	Frontiers in Plant Science	10.3389/fpls.2016.01351	Article	SEP 7 2016	2016	Stress and strain&Viscoelasticity&Growth Mechanics	Subcellular&Cell&Tissue	Mechanical Properties&Structure-Function Relationships&Growth Mechanics	France	Europe	2016-09-07	WOS:000382603800001
A Model to Study Articular Cartilage Mechanical and Biological Responses to Sliding Loads	Annals of Biomedical Engineering	10.1007/s10439-015-1543-9	Article	AUG 2016	2016	Stress and strain&Viscoelasticity	Tissue	Mechanical Properties&Structure-Function Relationships&Growth Mechanics	Switzerland	Europe	2016-08-03	WOS:000379511100020
A Multiscale Finite Element Model for Mechanical Response of Fruits	Postharvest Biology and Technology	10.1016/j.postharvbio.2016.07.008	Article	NOV 2016	2016	Stress and strain&Fluid Mechanics	Tissue&Organ	Mechanical Properties	China	Asia	2016-10-12	WOS:000383296900003
A New Method for Assessing Plant Lodging and the Impact of Management Options on Lodging in Canola Crop Production	Scientific Reports	10.1038/srep31890	Article	AUG 24 2016	2016	Structural Stability	Organ	Mechanical Properties&Structure-Function Relationships	Canada	North America	2016-09-22	WOS:000381848200001
A Plant Tendril Mimic Soft Actuator with Phototunable Bending and Chiral Twisting Motion Modes	Nature Communications	10.1038/ncomms13981	Article	DEC 22 2016	2016	Stress and strain&Viscoelasticity	Organ	Mechanical Properties&Structure-Function Relationships&Movement Mechanisms&Biomimetic Applications	China	Asia	2016-12-22	WOS:000390285200001
Abrupt Out-of-Plane Edge Folding of a Circular Thin Plate: Implication for a Mature Victoria Regia Leaf	European Physical Journal E	10.1140/epje/i2016-16085-6	Article	SEP 16 2016	2016	Structural Stability&Growth Mechanics	Organ	Mechanical Properties&Structure-Function Relationships&Growth Mechanics&Biomimetic Applications	China	Asia	2016-10-26	WOS:000383592800001
Acrylated Betulin as a Comonomer for Bio-Based Coatings. Part Ii: Mechanical and Optical Properties	Industrial Crops and Products	10.1016/j.indcrop.2015.11.081	Article	APR 2016	2016	Stress and strain	Cell	Mechanical Properties	Canada	North America	2016-03-09	WOS:000370307900015
Age Effects on Hypocotyl Mechanics	Plos One	10.1371/journal.pone.0167808	Article	DEC 15 2016	2016	Growth Mechanics	Tissue&Organ	Mechanical Properties&Structure-Function Relationships&Growth Mechanics	Switzerland	Europe	2017-01-25	WOS:000391217400033
Allometric Trajectories and Stress: Aquantitativeapproach	Frontiers in Plant Science	10.3389/fpls.2016.01681	Article	NOV 9 2016	2016	Others	Individual&Population	Structure-Function Relationships&Adaptive Evolution	Italy	Europe	2016-11-09	WOS:000387276600002
Analysis of the Open-Hole Compressive Strength of Spruce	Holzforschung	10.1515/hf-2015-0110	Article	MAY 2016	2016	Stress and strain	Individual	Mechanical Properties	Japan	Asia	2016-05-25	WOS:000375131700008
Anatomical Characteristics, Microfibril Angle and Micromechanical Properties of Cottonwood (populus Deltoides) and Its Hybrids	Biomass & Bioenergy	10.1016/j.biombioe.2016.06.011	Article	OCT 2016	2016	Growth Mechanics	Cell&Tissue	Mechanical Properties&Structure-Function Relationships	China	Asia	2016-09-28	WOS:000382541000010
Anchorage Failure of Young Trees in Sandy Soils is Prevented by a Rigid Central Part of the Root System with Various Designs	Annals of Botany	10.1093/aob/mcw098	Article	OCT 2016	2016	Structural Stability	Individual	Mechanical Properties&Structure-Function Relationships&Growth Mechanics	France	Europe	2016-11-23	WOS:000386487600017
Application of a Multisurface Discrete Crack Model for Clear Wood Taking Into Account the Inherent Microstructural Characteristics of Wood Cells	Holzforschung	10.1515/hf-2015-0162	Article	SEP 2016	2016	Stress and strain	Organ	Mechanical Properties	Austria	Europe	2016-11-09	WOS:000385808000006
Are Leaves Optimally Designed for Self-Support? an Investigation on Giant Monocots	Journal of Theoretical Biology	10.1016/j.jtbi.2016.02.018	Article	MAY 7 2016	2016	Structural Stability&Growth Mechanics	Organ	Structure-Function Relationships&Growth Mechanics	Belgium	Europe	2016-05-25	WOS:000375236800011
Assessing the Wood Quality of Interior Spruce (picea Glauca X P-Engelmannii): Variation in Strength, Relative Density, Microfibril Angle, and Fiber Length	Holzforschung	10.1515/hf-2015-0008	Article	MAR 2016	2016	Stress and strain&Growth Mechanics	Individual&Population	Structure-Function Relationships&Growth Mechanics	Canada	North America	2016-03-23	WOS:000371229700005
Biocompatibility and Biomechanical Characteristics of Loofah Based Scaffolds Combined with Hydroxyapatite, Cellulose, Poly-L-Lactic Acid with Chondrocyte-Like Cells	Materials Science & Engineering C-Materials for Biological Applications	10.1016/j.msec.2016.07.007	Article	DEC 1 2016	2016	Stress and strain	Tissue	Mechanical Properties	Turkey	Asia	2016-10-19	WOS:000383930900052
Biomechanical Constraints on Tree Architecture	Trees-Structure and Function	10.1007/s00468-016-1433-2	Article	DEC 2016	2016	Structural Stability&Growth Mechanics	Individual	Structure-Function Relationships&Growth Mechanics&Adaptive Evolution&Ecological Mechanics	USA	North America	2016-12-07	WOS:000387723300014
Biomechanics and Functional Morphology of a Climbing Monocot	Aob Plants	10.1093/aobpla/plw005	Article	2016	2016	Growth Mechanics	Tissue	Others	Germany	Europe	2016-06-15	WOS:000376446200005
Biomimetic 4d Printing	Nature Materials	10.1038/NMAT4544	Article	APR 2016	2016	Growth Mechanics	Tissue	Mechanical Properties&Structure-Function Relationships&Biomimetic Applications	USA	North America	2016-04-01	WOS:000372591700015
Biomimetic Optimisation of Branched Fibre-Reinforced Composites in Engineering by Detailed Analyses of Biological Concept Generators	Bioinspiration & Biomimetics	10.1088/1748-3190/11/5/055005	Article	OCT 2016	2016	Stress and strain&Structural Stability	Organ	Mechanical Properties&Structure-Function Relationships&Biomimetic Applications	Germany	Europe	2016-10-19	WOS:000384101700001
Cocowood Fibrovascular Tissue System-Another Wonder of Plant Evolution	Frontiers in Plant Science	10.3389/fpls.2016.01141	Article	AUG 9 2016	2016	Structural Stability&Growth Mechanics	Tissue	Mechanical Properties&Structure-Function Relationships&Growth Mechanics&Adaptive Evolution&Biomimetic Applications	Australia	Oceania	2016-09-20	WOS:000380982600001
Comparison of Physical and Mechanical Properties of Dendrocalamus Asper Backer Specimens with and Without Nodes	European Journal of Wood and Wood Products	10.1007/s00107-016-1048-8	Article	NOV 2016	2016	Stress and strain&Structural Stability	Others	Mechanical Properties	Thailand	Asia	2016-11-02	WOS:000385208400013
Comparison of the Flexural Behavior of Natural and Thermo-Hydro-Mechanically Densified Moso Bamboo	European Journal of Wood and Wood Products	10.1007/s00107-016-1047-9	Article	SEP 2016	2016	Stress and strain	Tissue	Mechanical Properties	Canada	North America	2016-09-01	WOS:000380689900001
Computational Study of the Binding Mechanism of Actin-Depolymerizing Factor 1 with Actin in Arabidopsis Thaliana	Plos One	10.1371/journal.pone.0159053	Article	JUL 14 2016	2016	Others	Subcellular&Cell	Structure-Function Relationships	China	Asia	2016-08-03	WOS:000379579500065
Contributions of Basic Chemical Components to the Mechanical Behavior of Wood Fiber Cell Walls as Evaluated by Nanoindentation	Bioresources	10.15376/biores.11.3.6026-6039	Article	AUG 2016	2016	Viscoelasticity	Cell	Mechanical Properties&Structure-Function Relationships	China	Asia	2017-01-18	WOS:000384922400031
Convergence of Joint Mechanics in Independently Evolving, Articulated Coralline Algae	Journal of Experimental Biology	10.1242/jeb.131755	Article	FEB 1 2016	2016	Structural Stability	Cell&Tissue	Mechanical Properties&Structure-Function Relationships&Adaptive Evolution	Canada	North America	2016-02-24	WOS:000369537800018
Coordination of Plant Cell Growth and Division: Collective Control or Mutual Agreement?	Current Opinion in Plant Biology	10.1016/j.pbi.2016.09.004	Review	DEC 2016	2016	Growth Mechanics	Cell&Tissue	Structure-Function Relationships&Growth Mechanics	United Kingdom	Europe	2016-12-01	WOS:000390733700008
Coping with Stress: Mechanics of the Expanding Leaf	Journal of Experimental Botany	10.1093/jxb/erw340	Editorial Material	OCT 2016	2016	Growth Mechanics	Tissue&Organ	Growth Mechanics	Germany	Europe	2016-10-01	WOS:000386067000002
Critical Review on the Mechanisms of Maturation Stress Generation in Trees	Journal of the Royal Society Interface	10.1098/rsif.2016.0550	Review	SEP 1 2016	2016	Growth Mechanics	Subcellular&Cell&Tissue	Growth Mechanics	France	Europe	2017-01-11	WOS:000390332900015
Deformation and Rupture of Dunaliella Salina at High Shear Rates Without the Use of Thickeners	Biorheology	10.3233/BIR-15057	Article	2016	2016	Fluid Mechanics	Cell	Mechanical Properties	Germany	Europe	2016-01-01	WOS:000375055900001
Development of a Novel Multi-Column Airlift Photobioreactor with Easy Scalability by Means of Computational Fluid Dynamics Simulations and Experiments	Bioresource Technology	10.1016/j.biortech.2016.09.109	Article	DEC 2016	2016	Fluid Mechanics	Others	Structure-Function Relationships&Growth Mechanics	China	Asia	2016-11-16	WOS:000386243600048
Developmental Control and Plasticity of Fruit and Seed Dimorphism in Aethionema Arabicum	Plant Physiology	10.1104/pp.16.00838	Article	NOV 2016	2016	Others	Organ&Individual&Population	Adaptive Evolution&Ecological Mechanics	Austria	Europe	2016-11-01	WOS:000391172300026
Dimensional Stability, Fungal Resistance and Mechanical Properties of Radiata Pine After Combined Thermo-Mechanical Compression and Oil Heat-Treatment	Holzforschung	10.1515/hf-2015-0174	Article	AUG 2016	2016	Structural Stability	Others	Mechanical Properties	India	Asia	2016-08-01	WOS:000380774900012
Dsrna-Protein Interactions Studied by Molecular Dynamics Techniques. Unravelling Dsrna Recognition by Dcl1	Archives of Biochemistry and Biophysics	10.1016/j.abb.2016.03.013	Article	APR 15 2016	2016	Others	Subcellular&Cell	Structure-Function Relationships	Argentina	South America	2016-06-01	WOS:000374626900011
Dynamic Model for Sucking Process of Pneumatic Cutting-Type Safflower Harvest Device	International Journal of Agricultural and Biological Engineering	10.3965/j.ijabe.20160905.2139	Article	SEP 2016	2016	Fluid Mechanics	Others	Mechanical Properties&Structure-Function Relationships&Movement Mechanisms	China	Asia	2016-11-16	WOS:000386351300006
Effect of Altitude and Aspect on Various Wood Properties of Oriental Beech (fagus Orientalis Lipsky) Wood	Turkish Journal of Agriculture and Forestry	10.3906/tar-1508-95	Article	2016	2016	Growth Mechanics	Organ&Individual&Population	Mechanical Properties	Turkey	Asia	2016-07-13	WOS:000378090100011
Effectiveness of Rice Husk Ash in Stabilizing Kenyan Red Coffee Soil for Road Subgrades Construction	International Journal of Environmental Science and Technology	10.1007/s13762-016-1092-2	Article	NOV 2016	2016	Structural Stability	Others	Mechanical Properties	Kenya	Africa	2016-11-16	WOS:000386126100019
Effects of Temperature, Polymer Dose, and Solid Concentration on the Rheological Characteristics and Dewaterability of Digested Sludge of Wastewater Treatment Plant (wwtp)	Water Air and Soil Pollution	10.1007/s11270-016-2820-4	Article	APR 2016	2016	Viscoelasticity&Fluid Mechanics	Others	Mechanical Properties	Australia	Oceania	2016-06-08	WOS:000376277100008
Electro-Leaf, a Biomimicry System to Estimate In-Canopy Airflow in Fruit Crops	Computers and Electronics in Agriculture	10.1016/j.compag.2016.07.025	Article	SEP 2016	2016	Fluid Mechanics	Others	Biomimetic Applications	USA	North America	2016-10-19	WOS:000383527100060
Enhanced Solution Velocity Between Dark and Light Areas with Horizontal Tubes and Triangular Prism Baffles to Improve Microalgal Growth in a Flat-Panel Photo-Bioreactor	Bioresource Technology	10.1016/j.biortech.2016.03.145	Article	JUL 2016	2016	Fluid Mechanics	Others	Structure-Function Relationships&Movement Mechanisms	China	Asia	2016-05-25	WOS:000375186700065
Evidence of an Evolutionary-Developmental Trade-Off Between Drag Avoidance and Tolerance Strategies in Wave-Swept Intertidal Kelps (laminariales, Phaeophyceae)	Journal of Phycology	10.1111/jpy.12368	Article	FEB 2016	2016	Fluid Mechanics	Population	Adaptive Evolution&Ecological Mechanics	Canada	North America	2016-02-01	WOS:000370005000005
Evidence of Correlated Evolution and Adaptive Differentiation of Stem and Leaf Functional Traits in the Herbaceous Genus, Helianthus	American Journal of Botany	10.3732/ajb.1600314	Article	DEC 2016	2016	Stress and strain&Structural Stability	Population	Adaptive Evolution	Georgia	Asia	2017-02-08	WOS:000391736600009
Experimental and Numerical Investigations to Determine the Modulus and Fracture Mechanics of Tamarind Seed (tamarindus Indica L.)	Biosystems Engineering	10.1016/j.biosystemseng.2016.08.021	Article	NOV 2016	2016	Stress and strain	Others	Mechanical Properties	Thailand	Asia	2017-01-04	WOS:000389729200003
Experimental Evaluation of Earthworm and Plant Root Soil Penetration-Cavity Expansion Models Using Cone Penetrometer Analogs	Vadose Zone Journal	10.2136/vzj2015.09.0126	Article	MAR 2016	2016	Stress and strain	Others	Mechanical Properties&Structure-Function Relationships	Switzerland	Europe	2016-04-20	WOS:000372808500008
Expression of an (engineered) 4,6-Α-Glucanotransferase in Potato Results in Changes in Starch Characteristics	Plos One	10.1371/journal.pone.0166981	Article	DEC 2 2016	2016	Others	Subcellular&Cell	Structure-Function Relationships	China	Asia	2017-01-04	WOS:000389520600019
Factors Affecting Mechanical Properties of the Skin of Sweet Cherry Fruit	Journal of the American Society for Horticultural Science	10.21273/JASHS.141.1.45	Article	JAN 2016	2016	Stress and strain&Viscoelasticity&Growth Mechanics	Tissue	Mechanical Properties&Structure-Function Relationships&Growth Mechanics	Germany	Europe	2016-02-24	WOS:000369467100005
Fastest Predators in the Plant Kingdom: Functional Morphology and Biomechanics of Suction Traps Found in the Largest Genus of Carnivorous Plants	Aob Plants	10.1093/aobpla/plv140	Review	2016	2016	Fluid Mechanics&Structural Stability	Organ	Structure-Function Relationships&Movement Mechanisms&Adaptive Evolution&Biomimetic Applications	Germany	Europe	2016-06-29	WOS:000369031300002
Flexural Rigidity and Shear Stiffness of Flagella Estimated From Induced Bends and Counterbends	Biophysical Journal	10.1016/j.bpj.2016.05.017	Article	JUN 21 2016	2016	Stress and strain&Structural Stability	Subcellular&Cell	Mechanical Properties	USA	North America	2016-06-21	WOS:000378383300023
Four-Point Bending Strength of Key-Hole Side-Edge-Notched Western Hemlock (tsuga Heterophylla) Wood	Holzforschung	10.1515/hf-2016-0025	Article	NOV 2016	2016	Structural Stability	Others	Mechanical Properties	Japan	Asia	2016-11-09	WOS:000385809600009
Fungal Chitinases: Function, Regulation, and Potential Roles in Plant/pathogen Interactions	Current Genetics	10.1007/s00294-015-0530-x	Review	MAY 2016	2016	Structural Stability&Growth Mechanics	Cell	Structure-Function Relationships&Adaptive Evolution	Germany	Europe	2016-05-01	WOS:000373954800002
Hierarchies of Plant Stiffness	Plant Science	10.1016/j.plantsci.2016.06.002	Review	SEP 2016	2016	Stress and strain&Structural Stability&Growth Mechanics	Subcellular&Cell&Tissue&Organ	Mechanical Properties&Structure-Function Relationships&Growth Mechanics	Canada	North America	2016-09-01	WOS:000381545000009
High Performance Waste-Derived Filler/carbon Black Reinforced Guayule Natural Rubber Composites	Industrial Crops and Products	10.1016/j.indcrop.2016.03.021	Article	AUG 2016	2016	Stress and strain	Others	Mechanical Properties&Structure-Function Relationships	USA	North America	2016-08-01	WOS:000376799900017
How Are Leaf Mechanical Properties and Water-Use Traits Coordinated by Vein Traits? a Case Study in Fagaceae	Functional Ecology	10.1111/1365-2435.12526	Article	APR 2016	2016	Structural Stability&Growth Mechanics	Organ	Mechanical Properties&Structure-Function Relationships&Adaptive Evolution&Ecological Mechanics	Japan	Asia	2016-04-01	WOS:000373920800004
How Gauge Length and Loading Rate Influence the Root Tensile Strength of Betula Platyphylla	Journal of Soil and Water Conservation	10.2489/jswc.71.6.460	Article	NOV-DEC 2016	2016	Stress and strain&Structural Stability	Organ	Mechanical Properties	China	Asia	2016-12-07	WOS:000387736000007
Improvement of Water Resistance, Dimensional Stability, and Mechanical Properties of Poplar Wood by Rosin Impregnation	European Journal of Wood and Wood Products	10.1007/s00107-015-0998-6	Article	MAR 2016	2016	Structural Stability	Cell&Tissue	Mechanical Properties&Structure-Function Relationships	China	Asia	2016-03-01	WOS:000370815700006
Improving Microalgal Growth with Reduced Diameters of Aeration Bubbles and Enhanced Mass Transfer of Solution in an Oscillating Flow Field	Bioresource Technology	10.1016/j.biortech.2016.03.127	Article	JUL 2016	2016	Fluid Mechanics	Others	Structure-Function Relationships	China	Asia	2016-07-01	WOS:000375186700053
In Situ Detection of the Fracture Behaviour of Moso Bamboo (phyllostachys Pubescens) by Scanning Electron Microscopy	Holzforschung	10.1515/hf-2016-0003	Article	DEC 2016	2016	Stress and strain	Tissue	Mechanical Properties&Structure-Function Relationships	China	Asia	2017-01-04	WOS:000389466800011
In Situ Drag Coefficient Measurements for Rooftop Trees	Journal of Wood Science	10.1007/s10086-016-1556-5	Article	AUG 2016	2016	Fluid Mechanics	Others	Mechanical Properties&Structure-Function Relationships&Ecological Mechanics	Japan	Asia	2016-09-20	WOS:000380681000009
In Situ Esem Observations of Spruce Wood (picea Abies Karst.) During Heat Treatment	Wood Science and Technology	10.1007/s00226-016-0808-2	Article	JUL 2016	2016	Structural Stability	Tissue	Structure-Function Relationships	Italy	Europe	2016-07-06	WOS:000378004300006
Inertial Focusing of Ellipsoidal Euglena Gracilis Cells in a Stepped Microchannel	Lab on a Chip	10.1039/c6lc01118g	Article	2016	2016	Fluid Mechanics	Cell	Others	Japan	Asia	2016-12-07	WOS:000387865000020
Influence of Afex™ Pretreated Corn Stover and Switchgrass Blending on the Compaction Characteristics and Sugar Yields of the Pellets	Industrial Crops and Products	10.1016/j.indcrop.2015.12.072	Article	MAY 2016	2016	Stress and strain	Others	Mechanical Properties	USA	North America	2016-03-16	WOS:000370894000068
Influence of Electric Fields and Conductivity on Pollen Tube Growth Assessed Via Electrical Lab-on-Chip	Scientific Reports	10.1038/srep19812	Article	JAN 25 2016	2016	Growth Mechanics&Fluid Mechanics	Cell	Structure-Function Relationships&Movement Mechanisms&Growth Mechanics&Others	Canada	North America	2016-02-10	WOS:000368789200001
Influence of Incubation Time on the Vibration and Mechanic Properties of Mycowood	Holzforschung	10.1515/hf-2015-0128	Article	JUN 2016	2016	Viscoelasticity	Others	Mechanical Properties	Switzerland	Europe	2016-06-15	WOS:000376680300009
Influence of Slope of Grain in Shear Strength of Wood	Ciencia Florestal	10.5902/1980509822754	Article	APR-JUN 2016	2016	Stress and strain	Others	Mechanical Properties	Brazil	South America	2016-07-20	WOS:000378773700017
Integrating Cell Biology, Image Analysis, and Computational Mechanical Modeling to Analyze the Contributions of Cellulose and Xyloglucan to Stomatal Function	Plant Signaling & Behavior	10.1080/15592324.2016.1183086	Article	2016	2016	Structural Stability&Growth Mechanics	Subcellular&Cell	Mechanical Properties&Structure-Function Relationships&Growth Mechanics	USA	North America	2016-01-01	WOS:000378740600010
Interconnections Between Cell Wall Polymers, Wall Mechanics, and Cortical Microtubules: Teasing Out Causes and Consequences	Plant Signaling & Behavior	10.1080/15592324.2016.1215396	Article	2016	2016	Growth Mechanics	Subcellular&Cell	Mechanical Properties&Structure-Function Relationships	USA	North America	2016-10-19	WOS:000384404500001
Leaf Cellulose Density as the Key Determinant of Inter- and Intra-Specific Variation in Leaf Fracture Toughness in a Species-Rich Tropical Forest	Interface Focus	10.1098/rsfs.2015.0100	Article	JUN 2016	2016	Structural Stability&Growth Mechanics	Organ&Individual&Population	Structure-Function Relationships&Growth Mechanics&Adaptive Evolution&Ecological Mechanics	Japan	Asia	2016-06-01	WOS:000375411300001
Leaf Growth is Conformal	Physical Biology	10.1088/1478-3975/13/5/05LT01	Article	OCT 2016	2016	Growth Mechanics	Organ	Growth Mechanics	Germany	Europe	2016-10-19	WOS:000384176900001
Leaf Mechanical Resistance in Plant Trait Databases: Comparing the Results of Two Common Measurement Methods	Annals of Botany	10.1093/aob/mcv149	Article	JAN 2016	2016	Stress and strain	Organ	Ecological Mechanics	Argentina	South America	2016-03-02	WOS:000369996700018
Leaf Traits in Chilean Matorral: Sclerophylly Within, Among, and Beyond Matorral, and Its Environmental Determinants	Ecology and Evolution	10.1002/ece3.1970	Article	MAR 2016	2016	Stress and strain	Organ	Others	Australia	Oceania	2016-03-23	WOS:000371221600014
Lignified and Nonlignified Fiber Cables in the Lacunae of Typha Angustifolia	Protoplasma	10.1007/s00709-015-0912-4	Article	NOV 2016	2016	Structural Stability&Growth Mechanics	Tissue	Mechanical Properties&Structure-Function Relationships	Israel	Asia	2016-11-23	WOS:000386509400020
Magnetic Resonance Imaging Reveals Functional Anatomy and Biomechanics of a Living Dragon Tree	Scientific Reports	10.1038/srep32685	Article	SEP 8 2016	2016	Stress and strain	Tissue&Organ	Mechanical Properties&Structure-Function Relationships&Growth Mechanics&Biomimetic Applications	Germany	Europe	2016-09-28	WOS:000382639800001
Maize Processing Waste Water Upcycling in Mexico: Recovery of Arabinoxylans for Probiotic Encapsulation	Sustainability	10.3390/su8111104	Article	NOV 2016	2016	Viscoelasticity&Fluid Mechanics&Structural Stability	Cell	Mechanical Properties&Structure-Function Relationships	Mexico	North America	2017-01-04	WOS:000389316200025
Mapping Nano-Scale Mechanical Heterogeneity of Primary Plant Cell Walls	Journal of Experimental Botany	10.1093/jxb/erw117	Article	APR 2016	2016	Stress and strain&Growth Mechanics	Subcellular&Cell	Mechanical Properties&Structure-Function Relationships	Australia	Oceania	2016-06-15	WOS:000376385800024
Mapping Soil Deformation Around Plant Roots Using in Vivo 4d X-Ray Computed Tomography and Digital Volume Correlation	Journal of Biomechanics	10.1016/j.jbiomech.2016.04.023	Article	JUN 14 2016	2016	Stress and strain&Growth Mechanics	Organ	Structure-Function Relationships&Growth Mechanics	United Kingdom	Europe	2016-06-14	WOS:000377731200052
Massively Parallelized Pollen Tube Guidance and Mechanical Measurements on a Lab-on-a-Chip Platform	Plos One	10.1371/journal.pone.0168138	Article	DEC 15 2016	2016	Growth Mechanics	Cell	Mechanical Properties&Structure-Function Relationships&Growth Mechanics	Switzerland	Europe	2017-01-25	WOS:000391217400067
Measurement of Physical and Mechanical Properties of Russian Olive (elaeagnus Angustifolia L.) Fruit	International Journal of Food Engineering	10.1515/ijfe-2014-0066	Article	FEB 2016	2016	Stress and strain	Others	Mechanical Properties	Iran	Asia	2016-03-23	WOS:000371231600009
Mechanical Behavior of Cells Within a Cell-Based Model of Wheat Leaf Growth	Frontiers in Plant Science	10.3389/fpls.2016.01878	Article	DEC 15 2016	2016	Growth Mechanics	Tissue	Growth Mechanics	Russia	Europe	2017-01-04	WOS:000389851100001
Mechanical Behavior of Wood Species Softened by Microwave Heating Prior to Bending	European Journal of Wood and Wood Products	10.1007/s00107-015-0978-x	Article	MAR 2016	2016	Stress and strain	Others	Mechanical Properties	Brazil	South America	2016-03-16	WOS:000370815700002
Mechanical Properties of Bamboo Fiber Cell Walls During the Culm Development by Nanoindentation	Industrial Crops and Products	10.1016/j.indcrop.2016.07.037	Article	DEC 15 2016	2016	Stress and strain	Subcellular&Cell	Mechanical Properties&Structure-Function Relationships&Growth Mechanics	China	Asia	2016-12-15	WOS:000383821200013
Mechanical Properties of Skins of Sweet Cherry Fruit of Differing Susceptibilities to Cracking	Journal of the American Society for Horticultural Science	10.21273/JASHS.141.2.162	Article	MAR 2016	2016	Stress and strain&Viscoelasticity	Cell&Tissue	Mechanical Properties&Structure-Function Relationships	Germany	Europe	2016-03-01	WOS:000378141000009
Mechanical Property and Biological Performance of Electrospun Silk Fibroin-Polycaprolactone Scaffolds with Aligned Fibers	Journal of Biomaterials Science-Polymer Edition	10.1080/09205063.2015.1120475	Article	FEB 11 2016	2016	Stress and strain	Tissue	Mechanical Properties&Structure-Function Relationships&Growth Mechanics&Movement Mechanisms	China	Asia	2016-02-03	WOS:000367886300006
Microbead Encapsulation of Living Plant Protoplasts: a New Tool for the Handling of Single Plant Cells	Applications in Plant Sciences	10.3732/apps.1500140	Article	MAY 2016	2016	Growth Mechanics	Cell	Mechanical Properties&Growth Mechanics	USA	North America	2016-07-20	WOS:000378627500006
Mismatch Between Cuticle Deposition and Area Expansion in Fruit Skins Allows Potentially Catastrophic Buildup of Elastic Strain	Planta	10.1007/s00425-016-2572-9	Article	NOV 2016	2016	Growth Mechanics	Organ	Structure-Function Relationships&Growth Mechanics	Germany	Europe	2016-11-09	WOS:000385251200012
Modelling the Breakdown Mechanics of Solid Foods During Gastric Digestion	Food Research International	10.1016/j.foodres.2016.02.019	Article; Proceedings Paper	OCT 2016	2016	Stress and strain&Viscoelasticity&Fluid Mechanics	Organ	Others	New Zealand	Oceania	2016-11-09	WOS:000384789000002
Moisture-Induced Damage Evolution in Laminated Beech	Wood Science and Technology	10.1007/s00226-016-0821-5	Article	SEP 2016	2016	Stress and strain&Viscoelasticity&Structural Stability	Others	Mechanical Properties	Switzerland	Europe	2016-11-09	WOS:000385253100004
Morphology and Mechanical Properties of Junctions: Implications on the Success of Clonal Spread of Cacti	Journal of Arid Environments	10.1016/j.jaridenv.2016.01.001	Article	MAY 2016	2016	Stress and strain	Organ	Growth Mechanics	Argentina	South America	2016-06-22	WOS:000376806800002
Multiscale Biomechanics of Tomato Fruits: a Review	Critical Reviews in Food Science and Nutrition	10.1080/10408398.2012.759902	Review	2016	2016	Stress and strain	Subcellular&Cell&Tissue&Organ	Others	China	Asia	2016-06-01	WOS:000375592000009
Neighbourhood Structure and Light Availability Influence the Variations in Plant Design of Shrubs in Two Cloud Forests of Different Successional Status	Annals of Botany	10.1093/aob/mcw078	Article	JUL 2016	2016	Structural Stability&Growth Mechanics	Individual&Population	Mechanical Properties&Structure-Function Relationships&Growth Mechanics&Adaptive Evolution&Ecological Mechanics	Costa Rica	North America	2016-09-22	WOS:000381228800003
New Approach to Food Difficulty Perception: Food Structure, Food Oral Processing and Individual's Physical Strength	Journal of Texture Studies	10.1111/jtxs.12190	Article	OCT 2016	2016	Stress and strain&Viscoelasticity	Individual&Population	Mechanical Properties	China	Asia	2016-11-09	WOS:000385410800004
New Insights Into Shear-Sensitivity in Dinoflagellate Microalgae	Bioresource Technology	10.1016/j.biortech.2015.10.105	Article	JAN 2016	2016	Fluid Mechanics	Cell	Structure-Function Relationships&Growth Mechanics	Spain	Europe	2016-01-01	WOS:000365811200089
Optimization of High Temperature and Pressurized Steam Modified Wood Fibers for High-Density Polyethylene Matrix Composites Using the Orthogonal Design Method	Materials	10.3390/ma9100847	Article	OCT 2016	2016	Stress and strain	Others	Mechanical Properties	China	Asia	2016-12-21	WOS:000389068400025
Pectin Impacts Cellulose Fibre Architecture and Hydrogel Mechanics in the Absence of Calcium	Carbohydrate Polymers	10.1016/j.carbpol.2016.07.113	Article	NOV 20 2016	2016	Viscoelasticity	Others	Mechanical Properties&Biomimetic Applications	Australia	Oceania	2016-09-23	WOS:000382317200028
Plant Cell Wall Extensibility: Connecting Plant Cell Growth with Cell Wall Structure, Mechanics, and the Action of Wall-Modifying Enzymes	Journal of Experimental Botany	10.1093/jxb/erv511	Review	JAN	2016	Stress and strain&Growth Mechanics	Subcellular&Cell&Tissue	Mechanical Properties&Structure-Function Relationships&Growth Mechanics	USA	North America
Plant Organ Growth: Stopping Under Stress	Current Biology	10.1016/j.cub.2016.03.056	Editorial Material	MAY 23 2016	2016	Growth Mechanics	Tissue&Organ	Growth Mechanics	Germany	Europe	2016-05-23	WOS:000376466000013
Plant-Crafted Starches for Bioplastics Production	Carbohydrate Polymers	10.1016/j.carbpol.2016.07.039	Article	NOV 5 2016	2016	Stress and strain&Viscoelasticity	Others	Mechanical Properties&Structure-Function Relationships	Denmark	Europe	2016-11-05	WOS:000380944500045
Pollen From Arabidopsis Thaliana and Other Brassicaceae Are Functionally Omniaperturate	American Journal of Botany	10.3732/ajb.1600031	Article	JUN 2016	2016	Others	Subcellular&Cell	Mechanical Properties&Growth Mechanics&Movement Mechanisms	USA	North America	2016-07-20	WOS:000378888100006
Property Enhancement of Kenaf Fiber Reinforced Composites by in Situ Aluminum Hydroxide Impregnation	Industrial Crops and Products	10.1016/j.indcrop.2015.11.037	Article	JAN 2016	2016	Stress and strain	Others	Mechanical Properties	China	Asia	2016-02-03	WOS:000367857300016
Quality Assessment of Glued Ash Wood for Construction Engineering	European Journal of Wood and Wood Products	10.1007/s00107-015-0981-2	Article	JAN 2016	2016	Stress and strain&Structural Stability	Others	Mechanical Properties	Switzerland	Europe	2016-01-01	WOS:000367519300010
Quantitative Evaluation of the Shear Threshold on Carthamus Tinctorius L. Cell Growth with Computational Fluid Dynamics in Shaken Flask Bioreactors	Biochemical Engineering Journal	10.1016/j.bej.2016.06.001	Article	SEP 15 2016	2016	Fluid Mechanics	Cell	Others	China	Asia	2016-09-20	WOS:000380869600009
Raman Imaging of Changes in the Polysaccharides Distribution in the Cell Wall During Apple Fruit Development and Senescence	Planta	10.1007/s00425-015-2456-4	Article	APR 2016	2016	Others	Subcellular&Cell	Structure-Function Relationships	Germany	Europe	2016-04-27	WOS:000373309800006
Relating the Mechanics of the Primary Plant Cell Wall to Morphogenesis	Journal of Experimental Botany	10.1093/jxb/erv535	Review	JAN 2016	2016	Stress and strain&Growth Mechanics	Subcellular&Cell&Tissue	Mechanical Properties&Structure-Function Relationships&Growth Mechanics	Canada	North America	2016-01-01	WOS:000368358200002
Repeated Cultivation: Non-Cell Disruption Extraction of Astaxanthin for Haematococcus Pluvialis	Scientific Reports	10.1038/srep20578	Article	FEB 3 2016	2016	Stress and strain&Growth Mechanics	Cell	Mechanical Properties&Structure-Function Relationships&Growth Mechanics	China	Asia	2016-02-03	WOS:000369801000001
Residual Strength of Thermally Modified Scots Pine After Fatigue Testing in Flexure	European Journal of Wood and Wood Products	10.1007/s00107-016-1082-6	Article	NOV 2016	2016	Viscoelasticity	Others	Mechanical Properties	Germany	Europe	2016-11-02	WOS:000385208400011
Reversible and Irreversible Changes in Physical and Mechanical Properties of Biocomposites During Hydrothermal Aging	Industrial Crops and Products	10.1016/j.indcrop.2016.01.052	Article	JUN 2016	2016	Stress and strain	Others	Mechanical Properties	France	Europe	2016-04-27	WOS:000373538000043
Review: Wind Impacts on Plant Growth, Mechanics and Damage	Plant Science	10.1016/j.plantsci.2016.01.006	Review	APR 2016	2016	Fluid Mechanics	Others	Structure-Function Relationships&Growth Mechanics	France	Europe	2016-04-01	WOS:000372765200009
Rheology and Mixing Analysis of Plant Cell Cultures (azadirachta Indica, Borojoa Patinoi and Thevetia Peruviana) in Shake Flasks	Biochemical Engineering Journal	10.1016/j.bej.2016.06.019	Article	OCT 15 2016	2016	Viscoelasticity&Fluid Mechanics	Cell	Mechanical Properties	Colombia	South America	2016-11-30	WOS:000387522000003
Rolling Shear Modulus and Strength of Beech Wood Laminations	Holzforschung	10.1515/hf-2015-0229	Review	AUG 2016	2016	Stress and strain	Others	Mechanical Properties	Germany	Europe	2016-09-13	WOS:000380774900010
Sandwich Compression of Wood: Control of Creating Density Gradient on Lumber Thickness and Properties of Compressed Wood	Wood Science and Technology	10.1007/s00226-016-0824-2	Article	JUL 2016	2016	Stress and strain	Others	Mechanical Properties	China	Asia	2016-07-06	WOS:000378004300013
Seedling-Growing Tray Made of Rice Straw for Maize Seedling Transplantation and Its Shear Mechanics Test	International Journal of Agricultural and Biological Engineering	10.3965/j.ijabe.20160906.2222	Article	NOV 2016	2016	Stress and strain	Others	Mechanical Properties	China	Asia	2017-01-18	WOS:000390817900006
Semi-Theoretical Analyses on Mechanical Performance of Flexible-Belt Shearing Extrusion Walnut Shell Crushing	Applied Engineering in Agriculture	10.13031/aea.32.11269	Article	2016	2016	Structural Stability	Others	Mechanical Properties	China	Asia	2016-11-02	WOS:000384914500018
Shape-Shifting Droplet Networks	Physical Review Letters	10.1103/PhysRevLett.116.108301	Article	MAR 9 2016	2016	Stress and strain&Fluid Mechanics&Structural Stability	Tissue	Mechanical Properties&Structure-Function Relationships&Growth Mechanics&Movement Mechanisms	USA	North America	2016-03-31	WOS:000371722000019
Shifting Foundations: the Mechanical Cell Wall and Development	Current Opinion in Plant Biology	10.1016/j.pbi.2015.12.009	Review	FEB 2016	2016	Growth Mechanics	Cell&Tissue	Structure-Function Relationships&Growth Mechanics	Sweden	Europe	2016-02-01	WOS:000370895100017
Slippery When Sticky: Lubricating Properties of Thin Films of Taxus Baccata Aril Mucilage	Biointerphases	10.1116/1.4942208	Article	MAR 2016	2016	Viscoelasticity	Others	Structure-Function Relationships	Denmark	Europe	2016-05-25	WOS:000374982200010
Spatial Organization of Cellulose Microfibrils and Matrix Polysaccharides in Primary Plant Cell Walls as Imaged by Multichannel Atomic Force Microscopy	Plant Journal	10.1111/tpj.13102	Article	JAN	2016	Stress and strain&Structural Stability	Subcellular&Cell	Structure-Function Relationships&Mechanical Properties	USA	North America
Stomatal Function Requires Pectin De-Methyl-Esterification of the Guard Cell Wall	Current Biology	10.1016/j.cub.2016.08.021	Article	NOV 7 2016	2016	Growth Mechanics	Cell&Organ&Individual	Mechanical Properties&Structure-Function Relationships	Libya	Africa	2016-11-07	WOS:000387835700025
Strain Transfer From Xylem to Bark Surface Analyzed by Digital Image Correlation	Wood Science and Technology	10.1007/s00226-016-0819-z	Article	JUL 2016	2016	Stress and strain	Organ	Mechanical Properties	Czech Republic	Europe	2016-07-06	WOS:000378004300010
Structural Determinants of Increased Susceptibility to Dehydration-Induced Cavitation in Post-Fire Resprouting Chaparral Shrubs	Plant Cell and Environment	10.1111/pce.12802	Article	NOV 2016	2016	Others	Organ&Individual	Structure-Function Relationships&Growth Mechanics&Ecological Mechanics	USA	North America	2016-11-09	WOS:000385842400011
Subdermal Woody Thorns with Secondary Growth May Support Shoots of Senita, Lophocereus Schottii (cactaceae)	Haseltonia		Article	DEC 2016	2016	Growth Mechanics	Tissue&Organ	Structure-Function Relationships&Growth Mechanics&Adaptive Evolution	Canada	North America	2017-02-22	WOS:000392978200003
Surface Densification of Acetylated Wood	European Journal of Wood and Wood Products	10.1007/s00107-016-1077-3	Article	NOV 2016	2016	Stress and strain	Others	Mechanical Properties	Finland	Europe	2016-11-02	WOS:000385208400005
Synthesis of Silver Nanoparticles Using Aqueous Extracts of Heterotheca Inuloides as Reducing Agent and Natural Fibers as Templates: Agave Lechuguilla and Silk	Materials Science & Engineering C-Materials for Biological Applications	10.1016/j.msec.2016.06.066	Article	DEC 1 2016	2016	Stress and strain	Others	Mechanical Properties	Mexico	North America	2016-10-19	WOS:000383930900051
Tensile Mechanical Properties of Greenhouse Cucumber Cane	International Journal of Agricultural and Biological Engineering	10.3965/j.ijabe.20160905.1725	Article	SEP 2016	2016	Stress and strain	Tissue	Mechanical Properties	China	Asia	2016-11-16	WOS:000386351300001
The Cellular Level Mode I Fracture Behaviour of Spruce and Birch in the Rt Crack Propagation System	Holzforschung	10.1515/hf-2014-0297	Article	FEB 2016	2016	Stress and strain	Cell	Mechanical Properties&Structure-Function Relationships	Finland	Europe	2016-03-16	WOS:000370958400007
The Effect of Growth Conditions in Specific Areas of Croatia and the Czech Republic on the Physical and Mechanical Properties of Black Alder Wood (alnus Glutinosa Gaertn.)	Turkish Journal of Agriculture and Forestry	10.3906/tar-1407-40	Article	2016	2016	Stress and strain	Others	Others	Czech Republic	Europe	2016-02-10	WOS:000368558700013
The Effect of Temperature and Moisture Content on the Fracture Behaviour of Spruce and Birch	Holzforschung	10.1515/hf-2015-0017	Article	APR 2016	2016	Stress and strain	Tissue	Mechanical Properties&Structure-Function Relationships	Finland	Europe	2016-04-20	WOS:000373047600011
The Extraordinary Joint Material of an Articulated Coralline Alga. Ii. Modeling the Structural Basis of Its Mechanical Properties	Journal of Experimental Biology	10.1242/jeb.138867	Article	JUN 15 2016	2016	Viscoelasticity	Tissue	Mechanical Properties&Structure-Function Relationships&Adaptive Evolution&Ecological Mechanics	USA	North America	2016-07-06	WOS:000378097500014
The Gelatinous Extracellular Matrix Facilitates Transport Studies in Kelp: Visualization of Pressure-Induced Flow Reversal Across Sieve Plates	Annals of Botany	10.1093/aob/mcw007	Article	APR 2016	2016	Fluid Mechanics	Tissue	Mechanical Properties&Movement Mechanisms	India	Asia	2016-06-01	WOS:000374475400006
The Hygroscopic Opening of Sesame Fruits is Induced by a Functionally Graded Pericarp Architecture	Frontiers in Plant Science	10.3389/fpls.2016.01501	Article	OCT 10 2016	2016	Growth Mechanics	Tissue&Organ	Mechanical Properties&Structure-Function Relationships&Movement Mechanisms&Biomimetic Applications	Israel	Asia	2016-11-09	WOS:000385280100001
The Impact of Microfibril Orientations on the Biomechanics of Plant Cell Walls and Tissues	Bulletin of Mathematical Biology	10.1007/s11538-016-0207-8	Article	NOV 2016	2016	Stress and strain&Growth Mechanics	Subcellular&Cell	Mechanical Properties&Growth Mechanics	USA	North America	2016-11-01	WOS:000387343500001
The Rheology of a Growing Leaf: Stress-Induced Changes in the Mechanical Properties of Leaves	Journal of Experimental Botany	10.1093/jxb/erw316	Article	OCT 2016	2016	Viscoelasticity&Growth Mechanics	Organ	Growth Mechanics	Israel	Asia	2016-10-01	WOS:000386067000020
[truncated: 1,558 more rows]
